# Supplementary material for: First record of Harpellales, Orphellales (Kickxellomycotina) and Amoebidiales (Mesomycetozoea) from Bulgaria, including a new species of Glotzia
Source: MycoKeys. 2020 May 27;67:55–80. doi: 10.3897/mycokeys.67.52055 (PMC7270078; doi:10.3897/mycokeys.67.52055)
Supplement: XML Treatment for Genistellospora homothallica [file mycokeys.67.52055-treatment1.xml]

<!DOCTYPE tp:taxon-treatment
  PUBLIC "-//TaxonX//DTD Taxonomic Treatment Publishing DTD v0 20100105//EN" "tax-treatment-NSO.dtd">
<tp:taxon-treatment xmlns:tp="http://www.plazi.org/taxpub"><tp:treatment-meta><kwd-group><label>Taxon classification</label><kwd><named-content xmlns:xlink="http://www.w3.org/1999/xlink" content-type="kingdom">Fungi</named-content></kwd><kwd><named-content xmlns:xlink="http://www.w3.org/1999/xlink" content-type="order">Harpellales</named-content></kwd><kwd><named-content xmlns:xlink="http://www.w3.org/1999/xlink" content-type="family">Legeriomycetaceae</named-content></kwd></kwd-group><mixed-citation publication-type="journal"><person-group><name><surname>Valle</surname><given-names>Laia Guàrdia</given-names></name><name><surname>Stoianova</surname><given-names>Desislava</given-names></name></person-group><article-title>First record of <tp:taxon-name><tp:taxon-name-part taxon-name-part-type="order">Harpellales</tp:taxon-name-part></tp:taxon-name>, <tp:taxon-name><tp:taxon-name-part taxon-name-part-type="order">Orphellales</tp:taxon-name-part></tp:taxon-name> (<tp:taxon-name><tp:taxon-name-part taxon-name-part-type="subdivision">Kickxellomycotina</tp:taxon-name-part></tp:taxon-name>) and <tp:taxon-name><tp:taxon-name-part taxon-name-part-type="order">Amoebidiales</tp:taxon-name-part></tp:taxon-name> (<tp:taxon-name><tp:taxon-name-part taxon-name-part-type="class">Mesomycetozoea</tp:taxon-name-part></tp:taxon-name>) from Bulgaria, including a new species of <italic><tp:taxon-name><tp:taxon-name-part taxon-name-part-type="genus" reg="Glotzia">Glotzia</tp:taxon-name-part></tp:taxon-name></italic></article-title><source>MycoKeys</source><day>27</day><month>5</month><year>2020</year><volume>67</volume><fpage>55</fpage><lpage>80</lpage><pub-id pub-id-type="doi">10.3897/mycokeys.67.52055</pub-id></mixed-citation></tp:treatment-meta><tp:nomenclature><tp:taxon-name><object-id xmlns:xlink="http://www.w3.org/1999/xlink" content-type="arpha" xlink:type="simple">C4105CDC-6BAA-5F51-A3DE-1F1CD492D6F6</object-id>
                  <tp:taxon-name-part taxon-name-part-type="genus" reg="Genistellospora">Genistellospora</tp:taxon-name-part> <tp:taxon-name-part taxon-name-part-type="species" reg="homothallica">homothallica</tp:taxon-name-part></tp:taxon-name><tp:taxon-authority>Lichtw, 1972.</tp:taxon-authority><xref ref-type="fig" rid="F1">Figs 1</xref><xref ref-type="fig" rid="F1">, 2</xref></tp:nomenclature><tp:treatment-sec sec-type="material" id="SECID0EAFAE"><title>Specimens examined.</title><p>Site 2: slides BUL–2–1, BUL–2–6, BUL-2-7 (zygo.), BUL–2–10; Site 3: slides BUL–3–1; site 4: slides BUL–4–10; Site 7: slides BUL–7–1, BUL–7–2, BUL–7–3; site 8: slides BUL–8–3; site 12: slide BUL–12–5.</p></tp:treatment-sec><tp:treatment-sec sec-type="notes" id="SECID0EFFAE"><title>Notes.</title><p><italic><tp:taxon-name><tp:taxon-name-part taxon-name-part-type="genus" reg="Genistellospora">Genistellospora</tp:taxon-name-part> <tp:taxon-name-part taxon-name-part-type="species" reg="homothallica">homothallica</tp:taxon-name-part></tp:taxon-name></italic> is a cosmopolitan species and its <tp:taxon-name><tp:taxon-name-part taxon-name-part-type="family">Simuliidae</tp:taxon-name-part></tp:taxon-name> hosts are widespread and common in varied environments (<xref ref-type="bibr" rid="B26">Lichtwardt et al. 2001</xref>), especially in fast flowing waters. This species has been previously documented from many countries in the Northern Hemisphere, including USA (<xref ref-type="bibr" rid="B20">Lichtwardt 1972</xref>), Canada (<xref ref-type="bibr" rid="B41">Moss and Lichtwardt 1976</xref>), United Kingdom (<xref ref-type="bibr" rid="B23">Lichtwardt 1986</xref>), Spain (<xref ref-type="bibr" rid="B48">Santamaria and Girbal 1998</xref>), France (<xref ref-type="bibr" rid="B57">Valle 2004</xref>), Italy (<xref ref-type="bibr" rid="B67">Valle et al. 2013</xref>) and Portugal (<xref ref-type="bibr" rid="B59">Valle 2013a</xref>). The species has also been recorded from Southern tropical regions, including Costa Rica (<xref ref-type="bibr" rid="B24">Lichtwardt 1997</xref>), Puerto Rico (<xref ref-type="bibr" rid="B71">White et al. 2000</xref>), Argentina (<xref ref-type="bibr" rid="B29">López-Lastra et al. 2005</xref>), Dominican Republic (<xref ref-type="bibr" rid="B63">Valle and Cafaro 2010</xref>), Chile (<xref ref-type="bibr" rid="B25">Lichtwardt and Arenas 1996</xref>) and Colombia (<xref ref-type="bibr" rid="B1">Barón and Valle 2018</xref>). Trichospores of <italic><tp:taxon-name><tp:taxon-name-part taxon-name-part-type="genus" reg="Genistellospora">G.</tp:taxon-name-part> <tp:taxon-name-part taxon-name-part-type="species" reg="homothallica">homothallica</tp:taxon-name-part></tp:taxon-name></italic> are typically ovate-elongated, slightly asymmetrical, measuring 34–40 × 10.5–12 μm in our collections. Young zygospores were observed in one Bulgarian specimen (BUL–2–7) with the characteristic zygosporophore of the species, bearing a straight or reflexed thumb-like terminal cell measuring 43–58 μm length. Often, <italic><tp:taxon-name><tp:taxon-name-part taxon-name-part-type="genus" reg="Genistellospora">G.</tp:taxon-name-part> <tp:taxon-name-part taxon-name-part-type="species" reg="homothallica">homothallica</tp:taxon-name-part></tp:taxon-name></italic> thalli were covered with thalli of the epithallic <italic><tp:taxon-name><tp:taxon-name-part taxon-name-part-type="genus" reg="Simuliomyces">Simuliomyces</tp:taxon-name-part> <tp:taxon-name-part taxon-name-part-type="species" reg="microsporus">microsporus</tp:taxon-name-part></tp:taxon-name></italic> Lichtw., as seen in Fig. <xref ref-type="fig" rid="F1">2</xref> (arrows).</p><fig id="F1" position="float" orientation="portrait"><object-id xmlns:xlink="http://www.w3.org/1999/xlink" content-type="doi" xlink:type="simple">10.3897/mycokeys.67.52055.figures1-2</object-id><object-id xmlns:xlink="http://www.w3.org/1999/xlink" content-type="arpha" xlink:type="simple">6CCF6C06-D822-5657-9E8D-1960B9163332</object-id><label>Figures 1, 2.</label><caption><p><italic><tp:taxon-name><tp:taxon-name-part taxon-name-part-type="genus" reg="Genistellospora">Genistellospora</tp:taxon-name-part> <tp:taxon-name-part taxon-name-part-type="species" reg="homothallica">homothallica</tp:taxon-name-part></tp:taxon-name></italic> and <italic><tp:taxon-name><tp:taxon-name-part taxon-name-part-type="genus" reg="Simuliomyces">Simuliomyces</tp:taxon-name-part> <tp:taxon-name-part taxon-name-part-type="species" reg="microsporus">microsporus</tp:taxon-name-part></tp:taxon-name></italic> from <tp:taxon-name><tp:taxon-name-part taxon-name-part-type="family">Simuliidae</tp:taxon-name-part></tp:taxon-name> larvae. <bold>1</bold> Fertile branches of <italic><tp:taxon-name><tp:taxon-name-part taxon-name-part-type="genus" reg="Genistellospora">G.</tp:taxon-name-part> <tp:taxon-name-part taxon-name-part-type="species" reg="homothallica">homothallica</tp:taxon-name-part></tp:taxon-name></italic> with terminal trichospores <bold>2</bold> fertile branches and trichospores of <italic><tp:taxon-name><tp:taxon-name-part taxon-name-part-type="genus" reg="Genistellospora">G.</tp:taxon-name-part> <tp:taxon-name-part taxon-name-part-type="species" reg="homothallica">homothallica</tp:taxon-name-part></tp:taxon-name></italic> with an attached thallus of <italic><tp:taxon-name><tp:taxon-name-part taxon-name-part-type="genus" reg="Simuliidae">S.</tp:taxon-name-part> <tp:taxon-name-part taxon-name-part-type="species" reg="microsporus">microsporus</tp:taxon-name-part></tp:taxon-name></italic> showing a trichospore (arrow) and conjugation tubes (arrowhead). Scale bars: 25 μm in all figures.</p></caption><graphic xmlns:xlink="http://www.w3.org/1999/xlink" xlink:href="mycokeys-67-055-g001.jpg" position="float" orientation="portrait" xlink:type="simple" id="oo_414539.jpg"><uri content-type="original_file" xlink:type="simple">https://binary.pensoft.net/fig/414539</uri></graphic></fig></tp:treatment-sec><ref-list><ref id="B26"><mixed-citation xmlns:xlink="http://www.w3.org/1999/xlink" xlink:type="simple"><person-group><name name-style="western"><surname>Lichtwardt</surname><given-names>RW</given-names></name><name name-style="western"><surname>Cafaro</surname><given-names>MJ</given-names></name><name name-style="western"><surname>White</surname><given-names>MM</given-names></name></person-group> (<year>2001</year>) The trichomycetes, fungal associates of arthropods. Revised edition, published on the Internet. University of Kansas.</mixed-citation></ref><ref id="B20"><mixed-citation xmlns:xlink="http://www.w3.org/1999/xlink" xlink:type="simple"><person-group><name name-style="western"><surname>Lichtwardt</surname><given-names>RW</given-names></name></person-group> (<year>1972</year>) <article-title>Undescribed genera and species of <tp:taxon-name><tp:taxon-name-part taxon-name-part-type="order">Harpellales</tp:taxon-name-part></tp:taxon-name> (<tp:taxon-name>Trichomycetes</tp:taxon-name>) from the guts of aquatic insects.</article-title><source>Mycologia</source><volume>64</volume>: <fpage>167</fpage>–<lpage>197</lpage>. <ext-link xlink:type="simple" ext-link-type="doi" xlink:href="10.1080/00275514.1972.12019247">https://doi.org/10.1080/00275514.1972.12019247</ext-link></mixed-citation></ref><ref id="B41"><mixed-citation xmlns:xlink="http://www.w3.org/1999/xlink" xlink:type="simple"><person-group><name name-style="western"><surname>Moss</surname><given-names>ST</given-names></name><name name-style="western"><surname>Lichtwardt</surname><given-names>RW</given-names></name></person-group> (<year>1976</year>) <article-title>Development of trichospores and their appendages in <italic><tp:taxon-name><tp:taxon-name-part taxon-name-part-type="genus">Genistellospora</tp:taxon-name-part> <tp:taxon-name-part taxon-name-part-type="species">homothallica</tp:taxon-name-part></tp:taxon-name></italic> and other <tp:taxon-name><tp:taxon-name-part taxon-name-part-type="order">Harpellales</tp:taxon-name-part></tp:taxon-name> and fine-structural evidence for the sporangial nature of trichospores.</article-title><source>Canadian Journal of Botany</source><volume>54</volume>: <fpage>2346</fpage>–<lpage>2364</lpage>. <ext-link xlink:type="simple" ext-link-type="doi" xlink:href="10.1139/b76-251">https://doi.org/10.1139/b76-251</ext-link></mixed-citation></ref><ref id="B23"><mixed-citation xmlns:xlink="http://www.w3.org/1999/xlink" xlink:type="simple"><person-group><name name-style="western"><surname>Lichtwardt</surname><given-names>RW</given-names></name></person-group> (<year>1986</year>) The <tp:taxon-name>Trichomycetes</tp:taxon-name>: Fungal Associates of Arthropods. New York: Springer-Verlag, 343 pp. <ext-link xlink:type="simple" ext-link-type="doi" xlink:href="10.1007/978-1-4612-4890-3">https://doi.org/10.1007/978-1-4612-4890-3</ext-link></mixed-citation></ref><ref id="B48"><mixed-citation xmlns:xlink="http://www.w3.org/1999/xlink" xlink:type="simple"><person-group><name name-style="western"><surname>Santamaria</surname><given-names>S</given-names></name><name name-style="western"><surname>Girbal</surname><given-names>J</given-names></name></person-group> (<year>1998</year>) <article-title>Two new species of <italic><tp:taxon-name><tp:taxon-name-part taxon-name-part-type="genus">Orphella</tp:taxon-name-part></tp:taxon-name></italic> from Spain.</article-title><source>Mycological Research</source><volume>102</volume>: <fpage>174</fpage>–<lpage>178</lpage>. <ext-link xlink:type="simple" ext-link-type="doi" xlink:href="10.1017/S0953756297004607">https://doi.org/10.1017/S0953756297004607</ext-link></mixed-citation></ref><ref id="B57"><mixed-citation xmlns:xlink="http://www.w3.org/1999/xlink" xlink:type="simple"><person-group><name name-style="western"><surname>Valle</surname><given-names>LG</given-names></name></person-group> (<year>2004</year>) Tricomicets Ibèrics. PhD dissertation. Universitat Autonoma de Barcelona. Barcelona. Spain. <ext-link xlink:type="simple" ext-link-type="uri" xlink:href="http://www.tesisenred.net/handle/10803/3704">http://www.tesisenred.net/handle/10803/3704</ext-link></mixed-citation></ref><ref id="B67"><mixed-citation xmlns:xlink="http://www.w3.org/1999/xlink" xlink:type="simple"><person-group><name name-style="western"><surname>Valle</surname><given-names>LG</given-names></name><name name-style="western"><surname>Rossi</surname><given-names>W</given-names></name><name name-style="western"><surname>Santamaria</surname><given-names>S</given-names></name></person-group> (<year>2013</year>) <article-title>New species and new records of trichomycetes from Italy.</article-title><source>Mycologia</source><volume>105</volume>: <fpage>712</fpage>–<lpage>727</lpage>. <ext-link xlink:type="simple" ext-link-type="doi" xlink:href="10.3852/12-184">https://doi.org/10.3852/12-184</ext-link></mixed-citation></ref><ref id="B59"><mixed-citation xmlns:xlink="http://www.w3.org/1999/xlink" xlink:type="simple"><person-group><name name-style="western"><surname>Valle</surname><given-names>LG</given-names></name></person-group> (<year>2013a</year>) <article-title>New and rare <tp:taxon-name><tp:taxon-name-part taxon-name-part-type="order">Harpellales</tp:taxon-name-part></tp:taxon-name> from Portugal and northwestern Iberian Peninsula: discovering the hidden mycobiota of Galicia-Trás-os-Montes region.</article-title><source>Mycologia</source><volume>105</volume>: <fpage>748</fpage>–<lpage>759</lpage>. <ext-link xlink:type="simple" ext-link-type="doi" xlink:href="10.3852/12-211">https://doi.org/10.3852/12-211</ext-link></mixed-citation></ref><ref id="B24"><mixed-citation xmlns:xlink="http://www.w3.org/1999/xlink" xlink:type="simple"><person-group><name name-style="western"><surname>Lichtwardt</surname><given-names>RW</given-names></name></person-group> (<year>1997</year>) <article-title>Costa Rican gut fungi (<tp:taxon-name>Trichomycetes</tp:taxon-name>) infecting lotic insect larvae.</article-title><source>Revista de Biología Tropical</source><volume>45</volume>: <fpage>1339</fpage>–<lpage>1383</lpage>.</mixed-citation></ref><ref id="B71"><mixed-citation xmlns:xlink="http://www.w3.org/1999/xlink" xlink:type="simple"><person-group><name name-style="western"><surname>White</surname><given-names>MM</given-names></name><name name-style="western"><surname>Cafaro</surname><given-names>MJ</given-names></name><name name-style="western"><surname>Lichtwardt</surname><given-names>RW</given-names></name></person-group> (<year>2000</year>) <article-title>Arthropod gut fungi from Puerto Rico and summary of tropical <tp:taxon-name>Trichomycetes</tp:taxon-name> worldwide.</article-title><source>Caribbean Journal of Science</source><volume>36</volume>: <fpage>210</fpage>–<lpage>220</lpage>.</mixed-citation></ref><ref id="B29"><mixed-citation xmlns:xlink="http://www.w3.org/1999/xlink" xlink:type="simple"><person-group><name name-style="western"><surname>López Lastra</surname><given-names>CC</given-names></name><name name-style="western"><surname>Scorsetti</surname><given-names>AC</given-names></name><name name-style="western"><surname>Marti</surname><given-names>GA</given-names></name><name name-style="western"><surname>Coscarón</surname><given-names>S</given-names></name></person-group> (<year>2005</year>) <article-title><tp:taxon-name>Trichomycetes</tp:taxon-name> living in the guts of aquatic insects of Missiones and Tierra del Fuego, Argentina.</article-title><source>Mycologia</source><volume>97</volume>: <fpage>320</fpage>–<lpage>328</lpage>. <ext-link xlink:type="simple" ext-link-type="doi" xlink:href="10.1080/15572536.2006.11832807">https://doi.org/10.1080/15572536.2006.11832807</ext-link></mixed-citation></ref><ref id="B63"><mixed-citation xmlns:xlink="http://www.w3.org/1999/xlink" xlink:type="simple"><person-group><name name-style="western"><surname>Valle</surname><given-names>LG</given-names></name><name name-style="western"><surname>Cafaro</surname><given-names>MJ</given-names></name></person-group> (<year>2010</year>) <article-title>First report of <tp:taxon-name><tp:taxon-name-part taxon-name-part-type="order">Harpellales</tp:taxon-name-part></tp:taxon-name> from the Dominican Republic (Hispaniola) and the insular effect on gut fungi.</article-title><source>Mycologia</source><volume>102</volume>: <fpage>363</fpage>–<lpage>373</lpage>. <ext-link xlink:type="simple" ext-link-type="doi" xlink:href="10.3852/09-028">https://doi.org/10.3852/09-028</ext-link></mixed-citation></ref><ref id="B25"><mixed-citation xmlns:xlink="http://www.w3.org/1999/xlink" xlink:type="simple"><person-group><name name-style="western"><surname>Lichtwardt</surname><given-names>RW</given-names></name><name name-style="western"><surname>Arenas</surname><given-names>J</given-names></name></person-group> (<year>1996</year>) <article-title><tp:taxon-name>Trichomycetes</tp:taxon-name> in aquatic insects from southern Chile.</article-title><source>Mycologia</source><volume>88</volume>: <fpage>844</fpage>–<lpage>857</lpage>. <ext-link xlink:type="simple" ext-link-type="doi" xlink:href="10.1080/00275514.1996.12026724">https://doi.org/10.1080/00275514.1996.12026724</ext-link></mixed-citation></ref><ref id="B1"><mixed-citation xmlns:xlink="http://www.w3.org/1999/xlink" xlink:type="simple"><person-group><name name-style="western"><surname>Barón</surname><given-names>DE</given-names></name><name name-style="western"><surname>Valle</surname><given-names>LG</given-names></name></person-group> (<year>2018</year>) <article-title>First record of trichomycetes associated with aquatic insects from Colombian moorland and Andean forests.</article-title><source>Phytotaxa</source><volume>361</volume>: <fpage>001</fpage>–<lpage>024</lpage>. <ext-link xlink:type="simple" ext-link-type="doi" xlink:href="10.11646/phytotaxa.361.1.1">https://doi.org/10.11646/phytotaxa.361.1.1</ext-link></mixed-citation></ref></ref-list></tp:taxon-treatment>
