# Supplementary material for: First record of Harpellales, Orphellales (Kickxellomycotina) and Amoebidiales (Mesomycetozoea) from Bulgaria, including a new species of Glotzia
Source: MycoKeys. 2020 May 27;67:55–80. doi: 10.3897/mycokeys.67.52055 (PMC7270078; doi:10.3897/mycokeys.67.52055)
Supplement: XML Treatment for Glotzia balkanensis [file mycokeys.67.52055-treatment2.xml]

<!DOCTYPE tp:taxon-treatment
  PUBLIC "-//TaxonX//DTD Taxonomic Treatment Publishing DTD v0 20100105//EN" "tax-treatment-NSO.dtd">
<tp:taxon-treatment xmlns:tp="http://www.plazi.org/taxpub"><tp:treatment-meta><kwd-group><label>Taxon classification</label><kwd><named-content xmlns:xlink="http://www.w3.org/1999/xlink" content-type="kingdom">Fungi</named-content></kwd><kwd><named-content xmlns:xlink="http://www.w3.org/1999/xlink" content-type="order">Harpellales</named-content></kwd><kwd><named-content xmlns:xlink="http://www.w3.org/1999/xlink" content-type="family">Legeriomycetaceae</named-content></kwd></kwd-group><mixed-citation publication-type="journal"><person-group><name><surname>Valle</surname><given-names>Laia Guàrdia</given-names></name><name><surname>Stoianova</surname><given-names>Desislava</given-names></name></person-group><article-title>First record of <tp:taxon-name><tp:taxon-name-part taxon-name-part-type="order">Harpellales</tp:taxon-name-part></tp:taxon-name>, <tp:taxon-name><tp:taxon-name-part taxon-name-part-type="order">Orphellales</tp:taxon-name-part></tp:taxon-name> (<tp:taxon-name><tp:taxon-name-part taxon-name-part-type="subdivision">Kickxellomycotina</tp:taxon-name-part></tp:taxon-name>) and <tp:taxon-name><tp:taxon-name-part taxon-name-part-type="order">Amoebidiales</tp:taxon-name-part></tp:taxon-name> (<tp:taxon-name><tp:taxon-name-part taxon-name-part-type="class">Mesomycetozoea</tp:taxon-name-part></tp:taxon-name>) from Bulgaria, including a new species of <italic><tp:taxon-name><tp:taxon-name-part taxon-name-part-type="genus" reg="Glotzia">Glotzia</tp:taxon-name-part></tp:taxon-name></italic></article-title><source>MycoKeys</source><day>27</day><month>5</month><year>2020</year><volume>67</volume><fpage>55</fpage><lpage>80</lpage><pub-id pub-id-type="doi">10.3897/mycokeys.67.52055</pub-id></mixed-citation></tp:treatment-meta><tp:nomenclature><tp:taxon-name><object-id xmlns:xlink="http://www.w3.org/1999/xlink" content-type="arpha" xlink:type="simple">64AB4B7E-3592-54F4-9967-13F13A1E4A06</object-id>
              <tp:taxon-name-part taxon-name-part-type="genus" reg="Glotzia">Glotzia</tp:taxon-name-part>
              <tp:taxon-name-part taxon-name-part-type="species" reg="balkanensis">balkanensis</tp:taxon-name-part>
              <object-id xmlns:xlink="http://www.w3.org/1999/xlink" content-type="mycobank" xlink:type="simple">834966</object-id>
            </tp:taxon-name><tp:taxon-authority>LG Valle &amp; D Stoianova</tp:taxon-authority><tp:taxon-status xmlns:xlink="http://www.w3.org/1999/xlink" xlink:type="simple">sp. nov.</tp:taxon-status><xref ref-type="fig" rid="F2">Figs 3–10</xref></tp:nomenclature><tp:treatment-sec sec-type="Holotype" id="SECID0ESMAE"><title>Holotype.</title><p>Bulgaria, Sofia, Pasarel Village, Iskar River, <named-content xmlns:xlink="http://www.w3.org/1999/xlink" content-type="dwc:verbatimCoordinates" xlink:type="simple"><named-content content-type="geo-json" specific-use="{&#34;type&#34;:&#34;Point&#34;,&#34;coordinates&#34;:[23.508824,42.535885]}" id="NCID0E2MAE" xlink:type="simple">42.535885N, 23.508824E</named-content></named-content>; 712 m a.s.l.; 19 Aug 2016; LG Valle and D Stoianova Leg; In the hindgut of <italic><tp:taxon-name><tp:taxon-name-part taxon-name-part-type="genus" reg="Baetis">Baetis</tp:taxon-name-part> <tp:taxon-name-part taxon-name-part-type="species" reg="melanonyx">melanonyx</tp:taxon-name-part></tp:taxon-name></italic> Pictet (<tp:taxon-name><tp:taxon-name-part taxon-name-part-type="family">Baetidae</tp:taxon-name-part></tp:taxon-name>, <tp:taxon-name><tp:taxon-name-part taxon-name-part-type="order">Ephemeroptera</tp:taxon-name-part></tp:taxon-name>); microscope slide BCB–BUL–2–2.</p></tp:treatment-sec><tp:treatment-sec sec-type="Paratypes" id="SECID0EVNAE"><title>Paratypes.</title><p>Same locality and date as the holotype; microscope slide BUL–2–3, BCB–BUL–2–4. Bulgaria, Sofia capital city, Darvenishka River, Park Vartopo, <named-content xmlns:xlink="http://www.w3.org/1999/xlink" content-type="dwc:verbatimCoordinates" xlink:type="simple"><named-content content-type="geo-json" specific-use="{&#34;type&#34;:&#34;Point&#34;,&#34;coordinates&#34;:[23.364568,42.645710]}" id="NCID0E5NAE" xlink:type="simple">42.645710N, 23.364568E</named-content></named-content>; 585 m a.s.l.; 23 Aug 2016; LG Valle and D Stoianova Leg; In the hindgut of <italic><tp:taxon-name><tp:taxon-name-part taxon-name-part-type="genus" reg="Baetis">Baetis</tp:taxon-name-part> <tp:taxon-name-part taxon-name-part-type="species" reg="melanonyx">melanonyx</tp:taxon-name-part></tp:taxon-name></italic> (<tp:taxon-name><tp:taxon-name-part taxon-name-part-type="family">Baetidae</tp:taxon-name-part></tp:taxon-name>, <tp:taxon-name><tp:taxon-name-part taxon-name-part-type="order">Ephemeroptera</tp:taxon-name-part></tp:taxon-name>); microscope slide BCB-BUL–12–3.</p></tp:treatment-sec><tp:treatment-sec sec-type="etymology" id="SECID0EYOAE"><title>Etymology.</title><p><italic><tp:taxon-name><tp:taxon-name-part taxon-name-part-type="genus" reg="Balkanensis">Balkanensis</tp:taxon-name-part></tp:taxon-name></italic>, from the Balkan Peninsula.</p></tp:treatment-sec><tp:treatment-sec sec-type="description" id="SECID0EFPAE"><title>Description.</title><p>Thalli measuring up to 600 μm long. Basal cell broadly inflated (18–30 μm diam.) and often branched (Fig. <xref ref-type="fig" rid="F2">3</xref>), bearing a small discoid secreted holdfast at the base or laterally to the basal cell axis (Fig. <xref ref-type="fig" rid="F2">4</xref>). Dichotomous branching above the basal cell; distal branches bearing spores (Figs <xref ref-type="fig" rid="F1">2</xref>, <xref ref-type="fig" rid="F2">8</xref>). Trichospores cylindrical, with a terminal refractive cap (not always visible), measuring 44–56 × 4.5–5.5 μm, with 3 appendages, one central long filiform appendage, coiled around two shorter (about 15–20 μm) and broader lateral appendages (Fig. <xref ref-type="fig" rid="F2">10</xref>). These appendages can be seen within the generative cell while still attached (Figs <xref ref-type="fig" rid="F2">7</xref>, <xref ref-type="fig" rid="F2">8</xref> arrowhead). Fertile branches bearing 3–4 generative cells, measuring 20–35 × 4–6 μm. Zygospores biconical, 48–60 × 7.5–9.5 μm, with a collar 5–10 (–16) × 4 μm, attached eccentrically and laterally (Type II) to a zygosporophore 20–30 μm long, arising from the conjugation tube in series of scalariform conjugations (Fig. <xref ref-type="fig" rid="F2">9</xref>). In the hindgut of <tp:taxon-name><tp:taxon-name-part taxon-name-part-type="family">Baetidae</tp:taxon-name-part></tp:taxon-name> (<tp:taxon-name><tp:taxon-name-part taxon-name-part-type="order">Ephemeroptera</tp:taxon-name-part></tp:taxon-name>) nymphs.</p><fig id="F2" position="float" orientation="portrait"><object-id xmlns:xlink="http://www.w3.org/1999/xlink" content-type="doi" xlink:type="simple">10.3897/mycokeys.67.52055.figures3-10</object-id><object-id xmlns:xlink="http://www.w3.org/1999/xlink" content-type="arpha" xlink:type="simple">CD2F2E62-FEFB-5021-B19B-8CD88004CCC9</object-id><label>Figures 3–10.</label><caption><p><italic><tp:taxon-name><tp:taxon-name-part taxon-name-part-type="genus" reg="Glotzia">Glotzia</tp:taxon-name-part> <tp:taxon-name-part taxon-name-part-type="species" reg="balkanensis">balkanensis</tp:taxon-name-part></tp:taxon-name></italic> sp. nov. from <tp:taxon-name><tp:taxon-name-part taxon-name-part-type="family">Baetidae</tp:taxon-name-part></tp:taxon-name> nymphs. <bold>3</bold> thallus overview, note the inflated and branched basal cell structures <bold>4, 5</bold> detail of various swollen basal cells <bold>6</bold> loose zygospore with a collar <bold>7, 8</bold> trichospores on fertile branches, see the appendages inside the generative cell (arrowheads) <bold>9</bold> Zygospore arising from a conjugation tube <bold>10</bold> loose trichospore with a central long filiform appendage and two smaller lateral appendages. Scale bars: 50 µm (<bold>3</bold>), 25 µm (<bold>4–10</bold>).</p></caption><graphic xmlns:xlink="http://www.w3.org/1999/xlink" xlink:href="mycokeys-67-055-g002.jpg" position="float" orientation="portrait" xlink:type="simple" id="oo_414540.jpg"><uri content-type="original_file" xlink:type="simple">https://binary.pensoft.net/fig/414540</uri></graphic></fig></tp:treatment-sec><tp:treatment-sec sec-type="notes" id="SECID0ECSAE"><title>Notes.</title><p>The genus <italic><tp:taxon-name><tp:taxon-name-part taxon-name-part-type="genus" reg="Glotzia">Glotzia</tp:taxon-name-part></tp:taxon-name></italic> has nine species (including that described here), all of them sharing the characteristic cylindrical trichospores with a slightly globose cap and the peculiar 3-appendage arrangement observed also in <italic><tp:taxon-name><tp:taxon-name-part taxon-name-part-type="genus" reg="Glotzia">G.</tp:taxon-name-part> <tp:taxon-name-part taxon-name-part-type="species" reg="balkanensis">balkanensis</tp:taxon-name-part></tp:taxon-name></italic>. This new species mostly resembles the type species <italic><tp:taxon-name><tp:taxon-name-part taxon-name-part-type="genus" reg="Glotzia">G.</tp:taxon-name-part> <tp:taxon-name-part taxon-name-part-type="species" reg="centroptili">centroptili</tp:taxon-name-part></tp:taxon-name></italic> described by <xref ref-type="bibr" rid="B10">Gauthier (1936)</xref> in French pools and streams of Dauphiné province (south-eastern France) from <italic><tp:taxon-name><tp:taxon-name-part taxon-name-part-type="genus" reg="Centroptilum">Centroptilum</tp:taxon-name-part> <tp:taxon-name-part taxon-name-part-type="species" reg="luteolum">luteolum</tp:taxon-name-part></tp:taxon-name></italic> nymphs (<tp:taxon-name><tp:taxon-name-part taxon-name-part-type="family">Baetidae</tp:taxon-name-part></tp:taxon-name>). This French species was recently rediscovered in Catalonia (Spain) also within <italic><tp:taxon-name><tp:taxon-name-part taxon-name-part-type="genus" reg="Centroptilum">Centroptilum</tp:taxon-name-part></tp:taxon-name></italic> sp. nymphs (<xref ref-type="bibr" rid="B5">Busquets et al. 2018</xref>). This second observation in Spain was important for providing new material to complete the original description, which was scant and had no photographs, only a drawing of a single specimen (<xref ref-type="bibr" rid="B10">Gauthier 1936</xref>). The specimens from Bulgaria can be differentiated from <italic><tp:taxon-name><tp:taxon-name-part taxon-name-part-type="genus" reg="Glotzia">G.</tp:taxon-name-part> <tp:taxon-name-part taxon-name-part-type="species" reg="centroptili">centroptili</tp:taxon-name-part></tp:taxon-name></italic> by spore characteristics. Trichospores of the Bulgarian species are longer than those observed in France or Spain (40 × 4 μm according to <xref ref-type="bibr" rid="B10">Gauthier (1936)</xref>; 35–43 × 4–6 μm according to <xref ref-type="bibr" rid="B5">Busquets et al. (2018)</xref>, up to 56 μm in the specimens reported here). All the fertile branches observed had a maximum of four generative cells in <italic><tp:taxon-name><tp:taxon-name-part taxon-name-part-type="genus" reg="Glotzia">G.</tp:taxon-name-part> <tp:taxon-name-part taxon-name-part-type="species" reg="balkanensis">balkanensis</tp:taxon-name-part></tp:taxon-name></italic>, while up to seven have been reported in <italic><tp:taxon-name><tp:taxon-name-part taxon-name-part-type="genus" reg="Glotzia">G.</tp:taxon-name-part> <tp:taxon-name-part taxon-name-part-type="species" reg="centroptili">centroptili</tp:taxon-name-part></tp:taxon-name></italic>. Zygospores of <italic><tp:taxon-name><tp:taxon-name-part taxon-name-part-type="genus" reg="Glotzia">G.</tp:taxon-name-part> <tp:taxon-name-part taxon-name-part-type="species" reg="balkanensis">balkanensis</tp:taxon-name-part></tp:taxon-name></italic> are quite similar to those of <italic><tp:taxon-name><tp:taxon-name-part taxon-name-part-type="genus" reg="Glotzia">G.</tp:taxon-name-part> <tp:taxon-name-part taxon-name-part-type="species" reg="centroptili">centroptili</tp:taxon-name-part></tp:taxon-name></italic> in length, but they have significantly larger diameter in the French species, 15 μm diameter (according to <xref ref-type="bibr" rid="B10">Gauthier 1936</xref>), while only 7.5–9.5 μm (8.4 μm average) in <italic><tp:taxon-name><tp:taxon-name-part taxon-name-part-type="genus" reg="Glotzia">G.</tp:taxon-name-part> <tp:taxon-name-part taxon-name-part-type="species" reg="balkanensis">balkanensis</tp:taxon-name-part></tp:taxon-name></italic>. Unfortunately, the specimens of <italic><tp:taxon-name><tp:taxon-name-part taxon-name-part-type="genus" reg="Glotzia">Glotzia</tp:taxon-name-part> <tp:taxon-name-part taxon-name-part-type="species" reg="centroptili">centroptili</tp:taxon-name-part></tp:taxon-name></italic> collected from Spain, had no zygospores to compare with the new species, only trichospores were observed and, thus, we do not have a broad perspective of the zygosporic variation in this species, because apparently, the description of the type species was based on just a few specimens (<xref ref-type="bibr" rid="B5">Busquets et al. 2018</xref>). The presence of a collar on released zygospores was not described by Gauthier in <italic><tp:taxon-name><tp:taxon-name-part taxon-name-part-type="genus" reg="Glotzia">G.</tp:taxon-name-part> <tp:taxon-name-part taxon-name-part-type="species" reg="centroptili">centroptili</tp:taxon-name-part></tp:taxon-name></italic>. The species described here has a quite variable collar length, but in most zygospores, it is rather short (5–10 μm). Regarding thallial characteristics, both species are quite similar, but there are major differences in their fertile branches, generative cells and in the basal cell. The basal cell is much more swollen in the Bulgarian species, resembling (but not identical to) that of the Italian species <italic><tp:taxon-name><tp:taxon-name-part taxon-name-part-type="genus" reg="Glotzia">Glotzia</tp:taxon-name-part> <tp:taxon-name-part taxon-name-part-type="species" reg="distorta">distorta</tp:taxon-name-part></tp:taxon-name></italic> LG Valle, Santam. &amp; W Rossi which has different spore features (<xref ref-type="bibr" rid="B68">Valle et al. 2014</xref>). Most species of <italic><tp:taxon-name><tp:taxon-name-part taxon-name-part-type="genus" reg="Glotzia">Glotzia</tp:taxon-name-part></tp:taxon-name></italic> are associated with <tp:taxon-name><tp:taxon-name-part taxon-name-part-type="family">Baetidae</tp:taxon-name-part></tp:taxon-name> (<tp:taxon-name><tp:taxon-name-part taxon-name-part-type="order">Ephemeroptera</tp:taxon-name-part></tp:taxon-name>), except for one species recorded in a New Zealand <tp:taxon-name><tp:taxon-name-part taxon-name-part-type="order">Plecoptera</tp:taxon-name-part></tp:taxon-name> nymph, <italic><tp:taxon-name><tp:taxon-name-part taxon-name-part-type="genus" reg="Glotzia">Glotzia</tp:taxon-name-part> <tp:taxon-name-part taxon-name-part-type="species" reg="plecopterorum">plecopterorum</tp:taxon-name-part></tp:taxon-name></italic> Lichtw. (<xref ref-type="bibr" rid="B74">Williams and Lichtwardt 1990</xref>) and another species living within <tp:taxon-name><tp:taxon-name-part taxon-name-part-type="family">Dixidae</tp:taxon-name-part></tp:taxon-name> (<tp:taxon-name><tp:taxon-name-part taxon-name-part-type="order">Diptera</tp:taxon-name-part></tp:taxon-name>) larvae <italic><tp:taxon-name><tp:taxon-name-part taxon-name-part-type="genus" reg="Glotzia">Glotzia</tp:taxon-name-part> <tp:taxon-name-part taxon-name-part-type="species" reg="incilis">incilis</tp:taxon-name-part></tp:taxon-name></italic> Strongman &amp; MM White, (<xref ref-type="bibr" rid="B52">Strongman and White 2008</xref>). Actually, <italic><tp:taxon-name><tp:taxon-name-part taxon-name-part-type="genus" reg="Glotzia">Glotzia</tp:taxon-name-part></tp:taxon-name></italic> is one of the Harpellid genera with a wider host range. <italic><tp:taxon-name><tp:taxon-name-part taxon-name-part-type="genus" reg="Glotzia">Glotzia</tp:taxon-name-part> <tp:taxon-name-part taxon-name-part-type="species" reg="centroptili">centroptili</tp:taxon-name-part></tp:taxon-name></italic> was recorded from <italic><tp:taxon-name><tp:taxon-name-part taxon-name-part-type="genus" reg="Centroptilum">Centroptilum</tp:taxon-name-part></tp:taxon-name></italic> (<tp:taxon-name><tp:taxon-name-part taxon-name-part-type="family">Baetidae</tp:taxon-name-part></tp:taxon-name>) in France and Spain and <italic><tp:taxon-name><tp:taxon-name-part taxon-name-part-type="genus" reg="Glotzia">G.</tp:taxon-name-part> <tp:taxon-name-part taxon-name-part-type="species" reg="distorta">distorta</tp:taxon-name-part></tp:taxon-name></italic> from the related <italic><tp:taxon-name><tp:taxon-name-part taxon-name-part-type="genus" reg="Procleon">Procleon</tp:taxon-name-part> <tp:taxon-name-part taxon-name-part-type="species" reg="pennulatum">pennulatum</tp:taxon-name-part></tp:taxon-name></italic> (= <italic><tp:taxon-name><tp:taxon-name-part taxon-name-part-type="genus" reg="Centroptilum">Centroptilum</tp:taxon-name-part> <tp:taxon-name-part taxon-name-part-type="species" reg="pennulatum">pennulatum</tp:taxon-name-part></tp:taxon-name></italic>) (<xref ref-type="bibr" rid="B68">Valle et al. 2014</xref>). However, <italic><tp:taxon-name><tp:taxon-name-part taxon-name-part-type="genus" reg="Glotzia">Glotzia</tp:taxon-name-part> <tp:taxon-name-part taxon-name-part-type="species" reg="balkanensis">balkanensis</tp:taxon-name-part></tp:taxon-name></italic> has been recorded from a different host, <italic><tp:taxon-name><tp:taxon-name-part taxon-name-part-type="genus" reg="Baetis">Baetis</tp:taxon-name-part> <tp:taxon-name-part taxon-name-part-type="species" reg="melanonyx">melanonyx</tp:taxon-name-part></tp:taxon-name></italic>, but in the same family <tp:taxon-name><tp:taxon-name-part taxon-name-part-type="family">Baetidae</tp:taxon-name-part></tp:taxon-name>. In fact, this is the first record of a Harpellid fungus within this host species.</p></tp:treatment-sec><tp:treatment-sec><!--Section generated to contain objects referenced in tp:taxon-treatment.--><fig id="F1" position="float" orientation="portrait"><object-id xmlns:xlink="http://www.w3.org/1999/xlink" content-type="doi" xlink:type="simple">10.3897/mycokeys.67.52055.figures1-2</object-id><object-id xmlns:xlink="http://www.w3.org/1999/xlink" content-type="arpha" xlink:type="simple">6CCF6C06-D822-5657-9E8D-1960B9163332</object-id><label>Figures 1, 2.</label><caption><p><italic><tp:taxon-name><tp:taxon-name-part taxon-name-part-type="genus" reg="Genistellospora">Genistellospora</tp:taxon-name-part> <tp:taxon-name-part taxon-name-part-type="species" reg="homothallica">homothallica</tp:taxon-name-part></tp:taxon-name></italic> and <italic><tp:taxon-name><tp:taxon-name-part taxon-name-part-type="genus" reg="Simuliomyces">Simuliomyces</tp:taxon-name-part> <tp:taxon-name-part taxon-name-part-type="species" reg="microsporus">microsporus</tp:taxon-name-part></tp:taxon-name></italic> from <tp:taxon-name><tp:taxon-name-part taxon-name-part-type="family">Simuliidae</tp:taxon-name-part></tp:taxon-name> larvae. <bold>1</bold> Fertile branches of <italic><tp:taxon-name><tp:taxon-name-part taxon-name-part-type="genus" reg="Genistellospora">G.</tp:taxon-name-part> <tp:taxon-name-part taxon-name-part-type="species" reg="homothallica">homothallica</tp:taxon-name-part></tp:taxon-name></italic> with terminal trichospores <bold>2</bold> fertile branches and trichospores of <italic><tp:taxon-name><tp:taxon-name-part taxon-name-part-type="genus" reg="Genistellospora">G.</tp:taxon-name-part> <tp:taxon-name-part taxon-name-part-type="species" reg="homothallica">homothallica</tp:taxon-name-part></tp:taxon-name></italic> with an attached thallus of <italic><tp:taxon-name><tp:taxon-name-part taxon-name-part-type="genus" reg="Simuliidae">S.</tp:taxon-name-part> <tp:taxon-name-part taxon-name-part-type="species" reg="microsporus">microsporus</tp:taxon-name-part></tp:taxon-name></italic> showing a trichospore (arrow) and conjugation tubes (arrowhead). Scale bars: 25 μm in all figures.</p></caption><graphic xmlns:xlink="http://www.w3.org/1999/xlink" xlink:href="mycokeys-67-055-g001.jpg" position="float" orientation="portrait" xlink:type="simple" id="oo_414539.jpg"><uri content-type="original_file" xlink:type="simple">https://binary.pensoft.net/fig/414539</uri></graphic></fig></tp:treatment-sec><ref-list><ref id="B10"><mixed-citation xmlns:xlink="http://www.w3.org/1999/xlink" xlink:type="simple"><person-group><name name-style="western"><surname>Gauthier</surname><given-names>M</given-names></name></person-group> (<year>1936</year>) <article-title>Sur un nouvel Entophyte du groupe des Harpellacées Lég. et Dub., parasite des larves d’Éphémérides.</article-title><source>Comptes Rendus de l’Académie des Sciences, Paris</source><volume>202</volume>: <fpage>1096</fpage>–<lpage>1098</lpage>.</mixed-citation></ref><ref id="B5"><mixed-citation xmlns:xlink="http://www.w3.org/1999/xlink" xlink:type="simple"><person-group><name name-style="western"><surname>Busquets</surname><given-names>L</given-names></name><name name-style="western"><surname>Arranz</surname><given-names>I</given-names></name><name name-style="western"><surname>Panisello</surname><given-names>M</given-names></name><name name-style="western"><surname>Valle</surname><given-names>LG</given-names></name></person-group> (<year>2018</year>) <article-title>New species of <tp:taxon-name><tp:taxon-name-part taxon-name-part-type="order">Harpellales</tp:taxon-name-part></tp:taxon-name> and <tp:taxon-name><tp:taxon-name-part taxon-name-part-type="order">Amoebidiales</tp:taxon-name-part></tp:taxon-name> from the N-E Iberian Peninsula, and thallial plasmogamy in a <italic><tp:taxon-name><tp:taxon-name-part taxon-name-part-type="genus">Paramoebidium</tp:taxon-name-part></tp:taxon-name></italic> species.</article-title><source>Nova Hedwigia</source><volume>107</volume>: <fpage>437</fpage>–<lpage>457</lpage>. <ext-link xlink:type="simple" ext-link-type="doi" xlink:href="10.1127/nova_hedwigia/2018/0481">https://doi.org/10.1127/nova_hedwigia/2018/0481</ext-link></mixed-citation></ref><ref id="B68"><mixed-citation xmlns:xlink="http://www.w3.org/1999/xlink" xlink:type="simple"><person-group><name name-style="western"><surname>Valle</surname><given-names>LG</given-names></name><name name-style="western"><surname>Rossi</surname><given-names>W</given-names></name><name name-style="western"><surname>Santamaria</surname><given-names>S</given-names></name></person-group> (<year>2014</year>) <article-title><italic><tp:taxon-name><tp:taxon-name-part taxon-name-part-type="genus">Orphella</tp:taxon-name-part> <tp:taxon-name-part taxon-name-part-type="species">intropus</tp:taxon-name-part></tp:taxon-name></italic> (<tp:taxon-name><tp:taxon-name-part taxon-name-part-type="subdivision">Kickxellomycotina</tp:taxon-name-part></tp:taxon-name>), a new insect endosymbiont with an unusual perforating holdfast system and other trichomycetes from Italy.</article-title><source>Mycologia</source><volume>106</volume>: <fpage>589</fpage>–<lpage>606</lpage>. <ext-link xlink:type="simple" ext-link-type="doi" xlink:href="10.3852/13-349">https://doi.org/10.3852/13-349</ext-link></mixed-citation></ref><ref id="B74"><mixed-citation xmlns:xlink="http://www.w3.org/1999/xlink" xlink:type="simple"><person-group><name name-style="western"><surname>Williams</surname><given-names>MC</given-names></name><name name-style="western"><surname>Lichtwardt</surname><given-names>RW</given-names></name></person-group> (<year>1990</year>) <article-title>Trichomycete gut fungi in New Zealand aquatic insect larvae.</article-title><source>Canadian Journal of Botany</source><volume>68</volume>: <fpage>1045</fpage>–<lpage>1056</lpage>. <ext-link xlink:type="simple" ext-link-type="doi" xlink:href="10.1139/b90-132">https://doi.org/10.1139/b90-132</ext-link></mixed-citation></ref><ref id="B52"><mixed-citation xmlns:xlink="http://www.w3.org/1999/xlink" xlink:type="simple"><person-group><name name-style="western"><surname>Strongman</surname><given-names>DB</given-names></name><name name-style="western"><surname>White</surname><given-names>MM</given-names></name></person-group> (<year>2008</year>) <article-title><tp:taxon-name>Trichomycetes</tp:taxon-name> from lentic and lotic aquatic habitats in Ontario, Canada.</article-title><source>Botany</source><volume>86</volume>: <fpage>1449</fpage>–<lpage>1466</lpage>. <ext-link xlink:type="simple" ext-link-type="doi" xlink:href="10.1139/B08-107">https://doi.org/10.1139/B08-107</ext-link></mixed-citation></ref></ref-list></tp:taxon-treatment>
