# Supplementary material for: First record of Harpellales, Orphellales (Kickxellomycotina) and Amoebidiales (Mesomycetozoea) from Bulgaria, including a new species of Glotzia
Source: MycoKeys. 2020 May 27;67:55–80. doi: 10.3897/mycokeys.67.52055 (PMC7270078; doi:10.3897/mycokeys.67.52055)
Supplement: XML Treatment for Graminella bulbosa [file mycokeys.67.52055-treatment3.xml]

<!DOCTYPE tp:taxon-treatment
  PUBLIC "-//TaxonX//DTD Taxonomic Treatment Publishing DTD v0 20100105//EN" "tax-treatment-NSO.dtd">
<tp:taxon-treatment xmlns:tp="http://www.plazi.org/taxpub"><tp:treatment-meta><kwd-group><label>Taxon classification</label><kwd><named-content xmlns:xlink="http://www.w3.org/1999/xlink" content-type="kingdom">Fungi</named-content></kwd><kwd><named-content xmlns:xlink="http://www.w3.org/1999/xlink" content-type="order">Harpellales</named-content></kwd><kwd><named-content xmlns:xlink="http://www.w3.org/1999/xlink" content-type="family">Legeriomycetaceae</named-content></kwd></kwd-group><mixed-citation publication-type="journal"><person-group><name><surname>Valle</surname><given-names>Laia Guàrdia</given-names></name><name><surname>Stoianova</surname><given-names>Desislava</given-names></name></person-group><article-title>First record of <tp:taxon-name><tp:taxon-name-part taxon-name-part-type="order">Harpellales</tp:taxon-name-part></tp:taxon-name>, <tp:taxon-name><tp:taxon-name-part taxon-name-part-type="order">Orphellales</tp:taxon-name-part></tp:taxon-name> (<tp:taxon-name><tp:taxon-name-part taxon-name-part-type="subdivision">Kickxellomycotina</tp:taxon-name-part></tp:taxon-name>) and <tp:taxon-name><tp:taxon-name-part taxon-name-part-type="order">Amoebidiales</tp:taxon-name-part></tp:taxon-name> (<tp:taxon-name><tp:taxon-name-part taxon-name-part-type="class">Mesomycetozoea</tp:taxon-name-part></tp:taxon-name>) from Bulgaria, including a new species of <italic><tp:taxon-name><tp:taxon-name-part taxon-name-part-type="genus" reg="Glotzia">Glotzia</tp:taxon-name-part></tp:taxon-name></italic></article-title><source>MycoKeys</source><day>27</day><month>5</month><year>2020</year><volume>67</volume><fpage>55</fpage><lpage>80</lpage><pub-id pub-id-type="doi">10.3897/mycokeys.67.52055</pub-id></mixed-citation></tp:treatment-meta><tp:nomenclature><tp:taxon-name><object-id xmlns:xlink="http://www.w3.org/1999/xlink" content-type="arpha" xlink:type="simple">78D22DC9-A2A8-5535-A187-40E3A3D5CD0E</object-id>
              <tp:taxon-name-part taxon-name-part-type="genus" reg="Graminella">Graminella</tp:taxon-name-part>
              <tp:taxon-name-part taxon-name-part-type="species" reg="bulbosa">bulbosa</tp:taxon-name-part>
            </tp:taxon-name><tp:taxon-authority>Léger &amp; Gauthier, 1937 ex Manier, 1962.</tp:taxon-authority><xref ref-type="fig" rid="F3">Figs 11–13</xref></tp:nomenclature><tp:treatment-sec sec-type="material" id="SECID0ED5AE"><title>Specimens examined.</title><p>Site 2: slide BUL–2–5; Site 8: slides BUL–8–1, BUL–8–2.</p></tp:treatment-sec><tp:treatment-sec sec-type="notes" id="SECID0EI5AE"><title>Notes.</title><p>This species is characterised by the unusual formation of vegetative propagules from the bulbous basal cells (Fig. <xref ref-type="fig" rid="F3">12</xref>), a feature only shared with the related genus <italic><tp:taxon-name><tp:taxon-name-part taxon-name-part-type="genus" reg="Gauthieromyces">Gauthieromyces</tp:taxon-name-part></tp:taxon-name></italic> (<xref ref-type="bibr" rid="B21">Lichtwardt 1983</xref>). <italic><tp:taxon-name><tp:taxon-name-part taxon-name-part-type="genus" reg="Graminella">Graminella</tp:taxon-name-part> <tp:taxon-name-part taxon-name-part-type="species" reg="bulbosa">bulbosa</tp:taxon-name-part></tp:taxon-name></italic> was described from France (<xref ref-type="bibr" rid="B19">Léger and Gauthier 1937</xref>; Manier 1962). The species is also known from Spain (<xref ref-type="bibr" rid="B58">Valle 2007</xref>), Portugal (<xref ref-type="bibr" rid="B59">Valle 2013a</xref>) and Italy (<xref ref-type="bibr" rid="B67">Valle et al. 2013</xref>). <italic><tp:taxon-name><tp:taxon-name-part taxon-name-part-type="genus" reg="Graminella">Graminella</tp:taxon-name-part> <tp:taxon-name-part taxon-name-part-type="species" reg="bulbosa">bulbosa</tp:taxon-name-part></tp:taxon-name></italic> has been reported associated with various species of <italic><tp:taxon-name><tp:taxon-name-part taxon-name-part-type="genus" reg="Baetis">Baetis</tp:taxon-name-part></tp:taxon-name></italic> and related genera, very frequently within the hindgut of <italic><tp:taxon-name><tp:taxon-name-part taxon-name-part-type="genus" reg="Baetis">B.</tp:taxon-name-part> <tp:taxon-name-part taxon-name-part-type="species" reg="rhodani">rhodani</tp:taxon-name-part></tp:taxon-name></italic> (Pictet). This species of mayfly is common and widespread in Europe and it also hosted Bulgarian specimens of <italic><tp:taxon-name><tp:taxon-name-part taxon-name-part-type="genus" reg="Graminella">G.</tp:taxon-name-part> <tp:taxon-name-part taxon-name-part-type="species" reg="bulbosa">bulbosa</tp:taxon-name-part></tp:taxon-name></italic> in the surveyed rivers, together with <italic><tp:taxon-name><tp:taxon-name-part taxon-name-part-type="genus" reg="Baetis">B.</tp:taxon-name-part> <tp:taxon-name-part taxon-name-part-type="species" reg="alpinus">alpinus</tp:taxon-name-part></tp:taxon-name></italic> (Pictet). In fact, the genus <italic><tp:taxon-name><tp:taxon-name-part taxon-name-part-type="genus" reg="Baetis">Baetis</tp:taxon-name-part></tp:taxon-name></italic> bears different Harpellid species, including the more common <italic><tp:taxon-name><tp:taxon-name-part taxon-name-part-type="genus" reg="Legeriomyces">Legeriomyces</tp:taxon-name-part> <tp:taxon-name-part taxon-name-part-type="species" reg="ramosus">ramosus</tp:taxon-name-part></tp:taxon-name></italic>, occasionally sharing the same gut lumen with <italic><tp:taxon-name><tp:taxon-name-part taxon-name-part-type="genus" reg="Graminella">Graminella</tp:taxon-name-part> <tp:taxon-name-part taxon-name-part-type="species" reg="bulbosa">bulbosa</tp:taxon-name-part></tp:taxon-name></italic>. Bulgarian specimens of <italic><tp:taxon-name><tp:taxon-name-part taxon-name-part-type="genus" reg="Graminella">G.</tp:taxon-name-part> <tp:taxon-name-part taxon-name-part-type="species" reg="bulbosa">bulbosa</tp:taxon-name-part></tp:taxon-name></italic> show the typical small and numerous trichospores (Fig. <xref ref-type="fig" rid="F3">13</xref>), measuring 8 –11 × 2 µm in our collections. These measurements are midway between <italic><tp:taxon-name><tp:taxon-name-part taxon-name-part-type="genus" reg="Graminella">G.</tp:taxon-name-part> <tp:taxon-name-part taxon-name-part-type="species" reg="bulbosa">bulbosa</tp:taxon-name-part></tp:taxon-name></italic> and <italic><tp:taxon-name><tp:taxon-name-part taxon-name-part-type="genus" reg="Graminella">G.</tp:taxon-name-part> <tp:taxon-name-part taxon-name-part-type="species" reg="microsporus">microsporus</tp:taxon-name-part></tp:taxon-name></italic> (see discussion for further information). Unfortunately, only immature zygospores were observed (Fig. <xref ref-type="fig" rid="F3">11</xref> arrowhead).</p></tp:treatment-sec><tp:treatment-sec><!--Section generated to contain objects referenced in tp:taxon-treatment.--><fig id="F3" position="float" orientation="portrait"><object-id xmlns:xlink="http://www.w3.org/1999/xlink" content-type="doi" xlink:type="simple">10.3897/mycokeys.67.52055.figures11-16</object-id><object-id xmlns:xlink="http://www.w3.org/1999/xlink" content-type="arpha" xlink:type="simple">8D3C5541-3718-55D8-ABE5-547098E29B7C</object-id><label>Figures 11–16.</label><caption><p>Various species of <tp:taxon-name><tp:taxon-name-part taxon-name-part-type="order">Harpellales</tp:taxon-name-part></tp:taxon-name>. <bold>11–13</bold><italic><tp:taxon-name><tp:taxon-name-part taxon-name-part-type="genus" reg="Graminella">Graminella</tp:taxon-name-part> <tp:taxon-name-part taxon-name-part-type="species" reg="microspora">microspora</tp:taxon-name-part></tp:taxon-name></italic> from <tp:taxon-name><tp:taxon-name-part taxon-name-part-type="family">Baetidae</tp:taxon-name-part></tp:taxon-name> nymphs: <bold>11</bold> thallus overview, with inflated basal cell structures from which propagules arise or are extruded (note: one empty basal cell which has extruded its cellular content, arrow); young zygospores can also be observed (arrowhead) <bold>12</bold> a cluster of basal cells <bold>13</bold> fertile branch with a long series of minute trichospores; <bold>14, 15</bold><italic><tp:taxon-name><tp:taxon-name-part taxon-name-part-type="genus" reg="Harpella">Harpella</tp:taxon-name-part> <tp:taxon-name-part taxon-name-part-type="species" reg="melusinae">melusinae</tp:taxon-name-part></tp:taxon-name></italic> from <tp:taxon-name><tp:taxon-name-part taxon-name-part-type="family">Simuliidae</tp:taxon-name-part></tp:taxon-name> larvae: <bold>14</bold> generative cells and allantoids or curved trichospores <bold>15</bold> basal cell and small conic holdfast <bold>16</bold><italic><tp:taxon-name><tp:taxon-name-part taxon-name-part-type="genus" reg="Legeriomyces">Legeriomyces</tp:taxon-name-part> <tp:taxon-name-part taxon-name-part-type="species" reg="ramosus">ramosus</tp:taxon-name-part></tp:taxon-name></italic> from <tp:taxon-name><tp:taxon-name-part taxon-name-part-type="family">Baetidae</tp:taxon-name-part></tp:taxon-name> nymphs, zygospores and zygosporophores. Scale bars: 25 μm in all figures.</p></caption><graphic xmlns:xlink="http://www.w3.org/1999/xlink" xlink:href="mycokeys-67-055-g003.jpg" position="float" orientation="portrait" xlink:type="simple" id="oo_414541.jpg"><uri content-type="original_file" xlink:type="simple">https://binary.pensoft.net/fig/414541</uri></graphic></fig></tp:treatment-sec><ref-list><ref id="B21"><mixed-citation xmlns:xlink="http://www.w3.org/1999/xlink" xlink:type="simple"><person-group><name name-style="western"><surname>Lichtwardt</surname><given-names>RW</given-names></name></person-group> (<year>1983</year>) <article-title><italic><tp:taxon-name><tp:taxon-name-part taxon-name-part-type="genus">Gauthieromyces</tp:taxon-name-part></tp:taxon-name></italic>, a new genus of <tp:taxon-name><tp:taxon-name-part taxon-name-part-type="order">Harpellales</tp:taxon-name-part></tp:taxon-name> based on <italic><tp:taxon-name><tp:taxon-name-part taxon-name-part-type="genus">Genistella</tp:taxon-name-part> <tp:taxon-name-part taxon-name-part-type="species">microspora</tp:taxon-name-part></tp:taxon-name></italic>.</article-title><source>Mycotaxon</source><volume>17</volume>: <fpage>213</fpage>–<lpage>215</lpage>.</mixed-citation></ref><ref id="B19"><mixed-citation xmlns:xlink="http://www.w3.org/1999/xlink" xlink:type="simple"><person-group><name name-style="western"><surname>Léger</surname><given-names>L</given-names></name><name name-style="western"><surname>Gauthier</surname><given-names>M</given-names></name></person-group> (<year>1937</year>) <article-title><italic><tp:taxon-name><tp:taxon-name-part taxon-name-part-type="genus">Graminella</tp:taxon-name-part> <tp:taxon-name-part taxon-name-part-type="species">bulbosa</tp:taxon-name-part></tp:taxon-name></italic> nouveau genre d’Entophyte parasite des larves d’ephemerides du genre <italic><tp:taxon-name><tp:taxon-name-part taxon-name-part-type="genus">Baetis</tp:taxon-name-part></tp:taxon-name></italic>.</article-title><source>Comptes Rendus de l’Académie des Sciences, Paris</source><volume>202</volume>: <fpage>27</fpage>–<lpage>29</lpage>.</mixed-citation></ref><ref id="B58"><mixed-citation xmlns:xlink="http://www.w3.org/1999/xlink" xlink:type="simple"><person-group><name name-style="western"><surname>Valle</surname><given-names>LG</given-names></name></person-group> (<year>2007</year>) <article-title>New species and summary of Iberian <tp:taxon-name><tp:taxon-name-part taxon-name-part-type="order">Harpellales</tp:taxon-name-part></tp:taxon-name>.</article-title><source>Mycologia</source><volume>99</volume>: <fpage>442</fpage>–<lpage>455</lpage>. <ext-link xlink:type="simple" ext-link-type="doi" xlink:href="10.1080/15572536.2007.11832569">https://doi.org/10.1080/15572536.2007.11832569</ext-link></mixed-citation></ref><ref id="B59"><mixed-citation xmlns:xlink="http://www.w3.org/1999/xlink" xlink:type="simple"><person-group><name name-style="western"><surname>Valle</surname><given-names>LG</given-names></name></person-group> (<year>2013a</year>) <article-title>New and rare <tp:taxon-name><tp:taxon-name-part taxon-name-part-type="order">Harpellales</tp:taxon-name-part></tp:taxon-name> from Portugal and northwestern Iberian Peninsula: discovering the hidden mycobiota of Galicia-Trás-os-Montes region.</article-title><source>Mycologia</source><volume>105</volume>: <fpage>748</fpage>–<lpage>759</lpage>. <ext-link xlink:type="simple" ext-link-type="doi" xlink:href="10.3852/12-211">https://doi.org/10.3852/12-211</ext-link></mixed-citation></ref><ref id="B67"><mixed-citation xmlns:xlink="http://www.w3.org/1999/xlink" xlink:type="simple"><person-group><name name-style="western"><surname>Valle</surname><given-names>LG</given-names></name><name name-style="western"><surname>Rossi</surname><given-names>W</given-names></name><name name-style="western"><surname>Santamaria</surname><given-names>S</given-names></name></person-group> (<year>2013</year>) <article-title>New species and new records of trichomycetes from Italy.</article-title><source>Mycologia</source><volume>105</volume>: <fpage>712</fpage>–<lpage>727</lpage>. <ext-link xlink:type="simple" ext-link-type="doi" xlink:href="10.3852/12-184">https://doi.org/10.3852/12-184</ext-link></mixed-citation></ref></ref-list></tp:taxon-treatment>
