# Supplementary material for: First record of Harpellales, Orphellales (Kickxellomycotina) and Amoebidiales (Mesomycetozoea) from Bulgaria, including a new species of Glotzia
Source: MycoKeys. 2020 May 27;67:55–80. doi: 10.3897/mycokeys.67.52055 (PMC7270078; doi:10.3897/mycokeys.67.52055)
Supplement: XML Treatment for Harpella melusinae [file mycokeys.67.52055-treatment4.xml]

<!DOCTYPE tp:taxon-treatment
  PUBLIC "-//TaxonX//DTD Taxonomic Treatment Publishing DTD v0 20100105//EN" "tax-treatment-NSO.dtd">
<tp:taxon-treatment xmlns:tp="http://www.plazi.org/taxpub"><tp:treatment-meta><kwd-group><label>Taxon classification</label><kwd><named-content xmlns:xlink="http://www.w3.org/1999/xlink" content-type="kingdom">Fungi</named-content></kwd><kwd><named-content xmlns:xlink="http://www.w3.org/1999/xlink" content-type="order">Harpellales</named-content></kwd><kwd><named-content xmlns:xlink="http://www.w3.org/1999/xlink" content-type="family">Legeriomycetaceae</named-content></kwd></kwd-group><mixed-citation publication-type="journal"><person-group><name><surname>Valle</surname><given-names>Laia Guàrdia</given-names></name><name><surname>Stoianova</surname><given-names>Desislava</given-names></name></person-group><article-title>First record of <tp:taxon-name><tp:taxon-name-part taxon-name-part-type="order">Harpellales</tp:taxon-name-part></tp:taxon-name>, <tp:taxon-name><tp:taxon-name-part taxon-name-part-type="order">Orphellales</tp:taxon-name-part></tp:taxon-name> (<tp:taxon-name><tp:taxon-name-part taxon-name-part-type="subdivision">Kickxellomycotina</tp:taxon-name-part></tp:taxon-name>) and <tp:taxon-name><tp:taxon-name-part taxon-name-part-type="order">Amoebidiales</tp:taxon-name-part></tp:taxon-name> (<tp:taxon-name><tp:taxon-name-part taxon-name-part-type="class">Mesomycetozoea</tp:taxon-name-part></tp:taxon-name>) from Bulgaria, including a new species of <italic><tp:taxon-name><tp:taxon-name-part taxon-name-part-type="genus" reg="Glotzia">Glotzia</tp:taxon-name-part></tp:taxon-name></italic></article-title><source>MycoKeys</source><day>27</day><month>5</month><year>2020</year><volume>67</volume><fpage>55</fpage><lpage>80</lpage><pub-id pub-id-type="doi">10.3897/mycokeys.67.52055</pub-id></mixed-citation></tp:treatment-meta><tp:nomenclature><tp:taxon-name><object-id xmlns:xlink="http://www.w3.org/1999/xlink" content-type="arpha" xlink:type="simple">42ED13A4-3ACF-5739-B17B-9CE300384F04</object-id>
              <tp:taxon-name-part taxon-name-part-type="genus" reg="Harpella">Harpella</tp:taxon-name-part>
              <tp:taxon-name-part taxon-name-part-type="species" reg="melusinae">melusinae</tp:taxon-name-part>
            </tp:taxon-name><tp:taxon-authority>Léger &amp; Duboscq, 1929.</tp:taxon-authority><xref ref-type="fig" rid="F3">Figs 14–15</xref></tp:nomenclature><tp:treatment-sec sec-type="material" id="SECID0E1EAG"><title>Specimens examined.</title><p>Site 2: slides BUL–2–1, BUL–2–6, BUL–2–7, BUL–2–10; site 4: slides BUL–4–10; Site 7: slides BUL–7–1, BUL–7–2, BUL–7–3; Site 8: slides BUL–8–3; site 12 slide: BUL–12–5</p></tp:treatment-sec><tp:treatment-sec sec-type="notes" id="SECID0E6EAG"><title>Notes.</title><p>A cosmopolitan or sub-cosmopolitan species, widespread in the Northern Hemisphere, it is common in European localities where their hosts were available. It has been found attached to the peritrophic matrix of <tp:taxon-name><tp:taxon-name-part taxon-name-part-type="family">Simuliidae</tp:taxon-name-part></tp:taxon-name> larvae in different Bulgarian localities. Our specimens have the typical characteristics of the species, distinguishable on the basis of trichospore morphometry (Fig. <xref ref-type="fig" rid="F3">14</xref>) and holdfast structure (Fig. <xref ref-type="fig" rid="F3">15</xref>) (<xref ref-type="bibr" rid="B16">Léger and Duboscq 1929a</xref>). The trichospores in our specimens measured 50–60 × 6–7 μm and were variable in shape, from nearly straight to allantoid or slightly coiled.</p></tp:treatment-sec><tp:treatment-sec><!--Section generated to contain objects referenced in tp:taxon-treatment.--><fig id="F3" position="float" orientation="portrait"><object-id xmlns:xlink="http://www.w3.org/1999/xlink" content-type="doi" xlink:type="simple">10.3897/mycokeys.67.52055.figures11-16</object-id><object-id xmlns:xlink="http://www.w3.org/1999/xlink" content-type="arpha" xlink:type="simple">8D3C5541-3718-55D8-ABE5-547098E29B7C</object-id><label>Figures 11–16.</label><caption><p>Various species of <tp:taxon-name><tp:taxon-name-part taxon-name-part-type="order">Harpellales</tp:taxon-name-part></tp:taxon-name>. <bold>11–13</bold><italic><tp:taxon-name><tp:taxon-name-part taxon-name-part-type="genus" reg="Graminella">Graminella</tp:taxon-name-part> <tp:taxon-name-part taxon-name-part-type="species" reg="microspora">microspora</tp:taxon-name-part></tp:taxon-name></italic> from <tp:taxon-name><tp:taxon-name-part taxon-name-part-type="family">Baetidae</tp:taxon-name-part></tp:taxon-name> nymphs: <bold>11</bold> thallus overview, with inflated basal cell structures from which propagules arise or are extruded (note: one empty basal cell which has extruded its cellular content, arrow); young zygospores can also be observed (arrowhead) <bold>12</bold> a cluster of basal cells <bold>13</bold> fertile branch with a long series of minute trichospores; <bold>14, 15</bold><italic><tp:taxon-name><tp:taxon-name-part taxon-name-part-type="genus" reg="Harpella">Harpella</tp:taxon-name-part> <tp:taxon-name-part taxon-name-part-type="species" reg="melusinae">melusinae</tp:taxon-name-part></tp:taxon-name></italic> from <tp:taxon-name><tp:taxon-name-part taxon-name-part-type="family">Simuliidae</tp:taxon-name-part></tp:taxon-name> larvae: <bold>14</bold> generative cells and allantoids or curved trichospores <bold>15</bold> basal cell and small conic holdfast <bold>16</bold><italic><tp:taxon-name><tp:taxon-name-part taxon-name-part-type="genus" reg="Legeriomyces">Legeriomyces</tp:taxon-name-part> <tp:taxon-name-part taxon-name-part-type="species" reg="ramosus">ramosus</tp:taxon-name-part></tp:taxon-name></italic> from <tp:taxon-name><tp:taxon-name-part taxon-name-part-type="family">Baetidae</tp:taxon-name-part></tp:taxon-name> nymphs, zygospores and zygosporophores. Scale bars: 25 μm in all figures.</p></caption><graphic xmlns:xlink="http://www.w3.org/1999/xlink" xlink:href="mycokeys-67-055-g003.jpg" position="float" orientation="portrait" xlink:type="simple" id="oo_414541.jpg"><uri content-type="original_file" xlink:type="simple">https://binary.pensoft.net/fig/414541</uri></graphic></fig></tp:treatment-sec><ref-list><ref id="B16"><mixed-citation xmlns:xlink="http://www.w3.org/1999/xlink" xlink:type="simple"><person-group><name name-style="western"><surname>Léger</surname><given-names>L</given-names></name><name name-style="western"><surname>Duboscq</surname><given-names>O</given-names></name></person-group> (<year>1929a</year>) <article-title><italic><tp:taxon-name><tp:taxon-name-part taxon-name-part-type="genus">Harpella</tp:taxon-name-part> <tp:taxon-name-part taxon-name-part-type="species">melusinae</tp:taxon-name-part></tp:taxon-name></italic> n. g. sp. Entophyte eccriniforme parasite des larves de Simulie.</article-title><source>Comptes Rendus de l’Académie des Sciences, Paris</source><volume>188</volume>: <fpage>951</fpage>–<lpage>954</lpage>.</mixed-citation></ref></ref-list></tp:taxon-treatment>
