# Supplementary material for: First record of Harpellales, Orphellales (Kickxellomycotina) and Amoebidiales (Mesomycetozoea) from Bulgaria, including a new species of Glotzia
Source: MycoKeys. 2020 May 27;67:55–80. doi: 10.3897/mycokeys.67.52055 (PMC7270078; doi:10.3897/mycokeys.67.52055)
Supplement: XML Treatment for Legeriomyces ramosus [file mycokeys.67.52055-treatment5.xml]

<!DOCTYPE tp:taxon-treatment
  PUBLIC "-//TaxonX//DTD Taxonomic Treatment Publishing DTD v0 20100105//EN" "tax-treatment-NSO.dtd">
<tp:taxon-treatment xmlns:tp="http://www.plazi.org/taxpub"><tp:treatment-meta><kwd-group><label>Taxon classification</label><kwd><named-content xmlns:xlink="http://www.w3.org/1999/xlink" content-type="kingdom">Fungi</named-content></kwd><kwd><named-content xmlns:xlink="http://www.w3.org/1999/xlink" content-type="order">Harpellales</named-content></kwd><kwd><named-content xmlns:xlink="http://www.w3.org/1999/xlink" content-type="family">Legeriomycetaceae</named-content></kwd></kwd-group><mixed-citation publication-type="journal"><person-group><name><surname>Valle</surname><given-names>Laia Guàrdia</given-names></name><name><surname>Stoianova</surname><given-names>Desislava</given-names></name></person-group><article-title>First record of <tp:taxon-name><tp:taxon-name-part taxon-name-part-type="order">Harpellales</tp:taxon-name-part></tp:taxon-name>, <tp:taxon-name><tp:taxon-name-part taxon-name-part-type="order">Orphellales</tp:taxon-name-part></tp:taxon-name> (<tp:taxon-name><tp:taxon-name-part taxon-name-part-type="subdivision">Kickxellomycotina</tp:taxon-name-part></tp:taxon-name>) and <tp:taxon-name><tp:taxon-name-part taxon-name-part-type="order">Amoebidiales</tp:taxon-name-part></tp:taxon-name> (<tp:taxon-name><tp:taxon-name-part taxon-name-part-type="class">Mesomycetozoea</tp:taxon-name-part></tp:taxon-name>) from Bulgaria, including a new species of <italic><tp:taxon-name><tp:taxon-name-part taxon-name-part-type="genus" reg="Glotzia">Glotzia</tp:taxon-name-part></tp:taxon-name></italic></article-title><source>MycoKeys</source><day>27</day><month>5</month><year>2020</year><volume>67</volume><fpage>55</fpage><lpage>80</lpage><pub-id pub-id-type="doi">10.3897/mycokeys.67.52055</pub-id></mixed-citation></tp:treatment-meta><tp:nomenclature><tp:taxon-name><object-id xmlns:xlink="http://www.w3.org/1999/xlink" content-type="arpha" xlink:type="simple">B7616663-068F-52A5-A816-4D1C1DF34F9E</object-id>
              <tp:taxon-name-part taxon-name-part-type="genus" reg="Legeriomyces">Legeriomyces</tp:taxon-name-part>
              <tp:taxon-name-part taxon-name-part-type="species" reg="ramosus">ramosus</tp:taxon-name-part>
            </tp:taxon-name><tp:taxon-authority>Pouzar, 1972.</tp:taxon-authority><xref ref-type="fig" rid="F3">Fig. 16</xref></tp:nomenclature><tp:treatment-sec sec-type="material" id="SECID0E5GAG"><title>Specimens examined.</title><p>Site 2: slide BUL–2–9; Site 11: slides BUL–11–1 (zygo.), BUL–11–2, BUL–11–3.</p></tp:treatment-sec><tp:treatment-sec sec-type="notes" id="SECID0EDHAG"><title>Notes.</title><p>This species was found on the hindgut lining of <tp:taxon-name><tp:taxon-name-part taxon-name-part-type="family">Baetidae</tp:taxon-name-part></tp:taxon-name> hosts (<italic><tp:taxon-name><tp:taxon-name-part taxon-name-part-type="genus" reg="Baetis">Baetis</tp:taxon-name-part> <tp:taxon-name-part taxon-name-part-type="species" reg="rhodani">rhodani</tp:taxon-name-part></tp:taxon-name></italic> Pictet, <italic><tp:taxon-name><tp:taxon-name-part taxon-name-part-type="genus" reg="Baetis">Baetis</tp:taxon-name-part> <tp:taxon-name-part taxon-name-part-type="species" reg="melanonyx">melanonyx</tp:taxon-name-part></tp:taxon-name></italic> (Pictet) and <italic><tp:taxon-name><tp:taxon-name-part taxon-name-part-type="genus" reg="Baetis">B.</tp:taxon-name-part> <tp:taxon-name-part taxon-name-part-type="species" reg="alpinus">alpinus</tp:taxon-name-part></tp:taxon-name></italic> (Pictet). The species seems to have a cosmopolitan distribution, at least in the Northern Hemisphere (<xref ref-type="bibr" rid="B26">Lichtwardt et al. 2001</xref>). In Europe, the species is common, with records from France, where it was originally described under the name of <italic><tp:taxon-name><tp:taxon-name-part taxon-name-part-type="genus" reg="Genistella">Genistella</tp:taxon-name-part> <tp:taxon-name-part taxon-name-part-type="species" reg="ramosa">ramosa</tp:taxon-name-part></tp:taxon-name></italic> (Léger and Gauthier 1932) (<xref ref-type="bibr" rid="B46">Pouzar 1972</xref>), from United Kingdom (<xref ref-type="bibr" rid="B40">Moss 1979</xref>), Switzerland (<xref ref-type="bibr" rid="B23">Lichtwardt 1986</xref>), Spain (<xref ref-type="bibr" rid="B64">Valle and Santamaria 2002</xref>), Norway (<xref ref-type="bibr" rid="B72">White and Lichtwardt 2004</xref>), Sweden (<xref ref-type="bibr" rid="B22">Lichtwardt 1984</xref>), Portugal (<xref ref-type="bibr" rid="B59">Valle 2013a</xref>) and Italy (<xref ref-type="bibr" rid="B67">Valle et al. 2013</xref>). <italic><tp:taxon-name><tp:taxon-name-part taxon-name-part-type="genus" reg="Legeriomyces">Legeriomyces</tp:taxon-name-part> <tp:taxon-name-part taxon-name-part-type="species" reg="ramosus">ramosus</tp:taxon-name-part></tp:taxon-name></italic> has been reported also from India (<xref ref-type="bibr" rid="B37">Misra and Tiwari 2008</xref>), China (<xref ref-type="bibr" rid="B51">Strongman et al. 2010</xref>), from several localities in USA (<xref ref-type="bibr" rid="B23">Lichtwardt 1986</xref>) and Canada (<xref ref-type="bibr" rid="B50">Strongman 2010</xref>). Bulgarian specimens have, as is usual in this species, a broad range of trichospore variability, measuring 30–40 ×7–8.5 µm, with two appendages differing in length. Zygospores measure 50–61 × 9–12 µm in our collections (Fig. <xref ref-type="fig" rid="F3">16</xref>).</p><fig id="F3" position="float" orientation="portrait"><object-id xmlns:xlink="http://www.w3.org/1999/xlink" content-type="doi" xlink:type="simple">10.3897/mycokeys.67.52055.figures11-16</object-id><object-id xmlns:xlink="http://www.w3.org/1999/xlink" content-type="arpha" xlink:type="simple">8D3C5541-3718-55D8-ABE5-547098E29B7C</object-id><label>Figures 11–16.</label><caption><p>Various species of <tp:taxon-name><tp:taxon-name-part taxon-name-part-type="order">Harpellales</tp:taxon-name-part></tp:taxon-name>. <bold>11–13</bold><italic><tp:taxon-name><tp:taxon-name-part taxon-name-part-type="genus" reg="Graminella">Graminella</tp:taxon-name-part> <tp:taxon-name-part taxon-name-part-type="species" reg="microspora">microspora</tp:taxon-name-part></tp:taxon-name></italic> from <tp:taxon-name><tp:taxon-name-part taxon-name-part-type="family">Baetidae</tp:taxon-name-part></tp:taxon-name> nymphs: <bold>11</bold> thallus overview, with inflated basal cell structures from which propagules arise or are extruded (note: one empty basal cell which has extruded its cellular content, arrow); young zygospores can also be observed (arrowhead) <bold>12</bold> a cluster of basal cells <bold>13</bold> fertile branch with a long series of minute trichospores; <bold>14, 15</bold><italic><tp:taxon-name><tp:taxon-name-part taxon-name-part-type="genus" reg="Harpella">Harpella</tp:taxon-name-part> <tp:taxon-name-part taxon-name-part-type="species" reg="melusinae">melusinae</tp:taxon-name-part></tp:taxon-name></italic> from <tp:taxon-name><tp:taxon-name-part taxon-name-part-type="family">Simuliidae</tp:taxon-name-part></tp:taxon-name> larvae: <bold>14</bold> generative cells and allantoids or curved trichospores <bold>15</bold> basal cell and small conic holdfast <bold>16</bold><italic><tp:taxon-name><tp:taxon-name-part taxon-name-part-type="genus" reg="Legeriomyces">Legeriomyces</tp:taxon-name-part> <tp:taxon-name-part taxon-name-part-type="species" reg="ramosus">ramosus</tp:taxon-name-part></tp:taxon-name></italic> from <tp:taxon-name><tp:taxon-name-part taxon-name-part-type="family">Baetidae</tp:taxon-name-part></tp:taxon-name> nymphs, zygospores and zygosporophores. Scale bars: 25 μm in all figures.</p></caption><graphic xmlns:xlink="http://www.w3.org/1999/xlink" xlink:href="mycokeys-67-055-g003.jpg" position="float" orientation="portrait" xlink:type="simple" id="oo_414541.jpg"><uri content-type="original_file" xlink:type="simple">https://binary.pensoft.net/fig/414541</uri></graphic></fig></tp:treatment-sec><ref-list><ref id="B26"><mixed-citation xmlns:xlink="http://www.w3.org/1999/xlink" xlink:type="simple"><person-group><name name-style="western"><surname>Lichtwardt</surname><given-names>RW</given-names></name><name name-style="western"><surname>Cafaro</surname><given-names>MJ</given-names></name><name name-style="western"><surname>White</surname><given-names>MM</given-names></name></person-group> (<year>2001</year>) The trichomycetes, fungal associates of arthropods. Revised edition, published on the Internet. University of Kansas.</mixed-citation></ref><ref id="B46"><mixed-citation xmlns:xlink="http://www.w3.org/1999/xlink" xlink:type="simple"><person-group><name name-style="western"><surname>Pouzar</surname><given-names>Z</given-names></name></person-group> (<year>1972</year>) <article-title><italic><tp:taxon-name><tp:taxon-name-part taxon-name-part-type="genus">Genistella</tp:taxon-name-part></tp:taxon-name></italic> Léger et Gauthier vs. <italic><tp:taxon-name><tp:taxon-name-part taxon-name-part-type="genus">Genistella</tp:taxon-name-part></tp:taxon-name></italic> Ortega; a nomenclatural note.</article-title><source>Folia Geobotanica et Phytotaxonomica, Praha</source><volume>7</volume>: <fpage>319</fpage>–<lpage>320</lpage>. <ext-link xlink:type="simple" ext-link-type="doi" xlink:href="10.1007/BF02854735">https://doi.org/10.1007/BF02854735</ext-link></mixed-citation></ref><ref id="B40"><mixed-citation xmlns:xlink="http://www.w3.org/1999/xlink" xlink:type="simple"><person-group><name name-style="western"><surname>Moss</surname><given-names>ST</given-names></name></person-group> (<year>1979</year>) <article-title>Commensalism of the <tp:taxon-name>Trichomycetes</tp:taxon-name>.</article-title> In: <person-group><name name-style="western"><surname>Lekh</surname><given-names>RB</given-names></name></person-group> (<role>Ed.</role>) <issue-title>Insect-fungus Symbiosis: Nutrition, Mutualism, and Commensalism.</issue-title><source>Allanheld, Osmun and Co, Montclair</source>, <fpage>175</fpage>–<lpage>227</lpage>.</mixed-citation></ref><ref id="B23"><mixed-citation xmlns:xlink="http://www.w3.org/1999/xlink" xlink:type="simple"><person-group><name name-style="western"><surname>Lichtwardt</surname><given-names>RW</given-names></name></person-group> (<year>1986</year>) The <tp:taxon-name>Trichomycetes</tp:taxon-name>: Fungal Associates of Arthropods. New York: Springer-Verlag, 343 pp. <ext-link xlink:type="simple" ext-link-type="doi" xlink:href="10.1007/978-1-4612-4890-3">https://doi.org/10.1007/978-1-4612-4890-3</ext-link></mixed-citation></ref><ref id="B64"><mixed-citation xmlns:xlink="http://www.w3.org/1999/xlink" xlink:type="simple"><person-group><name name-style="western"><surname>Valle</surname><given-names>LG</given-names></name><name name-style="western"><surname>Santamaria</surname><given-names>S</given-names></name></person-group> (<year>2002</year>) <article-title><italic><tp:taxon-name><tp:taxon-name-part taxon-name-part-type="genus">Baetimyces</tp:taxon-name-part></tp:taxon-name></italic>, a new genus of <tp:taxon-name><tp:taxon-name-part taxon-name-part-type="order">Harpellales</tp:taxon-name-part></tp:taxon-name>, and first report of <italic><tp:taxon-name><tp:taxon-name-part taxon-name-part-type="genus">Legeriomyces</tp:taxon-name-part> <tp:taxon-name-part taxon-name-part-type="species">ramosus</tp:taxon-name-part></tp:taxon-name></italic> from the northeastern Iberian Peninsula.</article-title><source>Mycologia</source><volume>94</volume>: <fpage>321</fpage>–<lpage>326</lpage>. <ext-link xlink:type="simple" ext-link-type="doi" xlink:href="10.1080/15572536.2003.11833239">https://doi.org/10.1080/15572536.2003.11833239</ext-link></mixed-citation></ref><ref id="B72"><mixed-citation xmlns:xlink="http://www.w3.org/1999/xlink" xlink:type="simple"><person-group><name name-style="western"><surname>White</surname><given-names>MM</given-names></name><name name-style="western"><surname>Lichtwardt</surname><given-names>RW</given-names></name></person-group> (<year>2004</year>) <article-title>Fungal symbionts (<tp:taxon-name><tp:taxon-name-part taxon-name-part-type="order">Harpellales</tp:taxon-name-part></tp:taxon-name>) in Norwegian aquatic insect larvae.</article-title><source>Mycologia</source><volume>96</volume>: <fpage>891</fpage>–<lpage>910</lpage>. <ext-link xlink:type="simple" ext-link-type="doi" xlink:href="10.1080/15572536.2005.11832936">https://doi.org/10.1080/15572536.2005.11832936</ext-link></mixed-citation></ref><ref id="B22"><mixed-citation xmlns:xlink="http://www.w3.org/1999/xlink" xlink:type="simple"><person-group><name name-style="western"><surname>Lichtwardt</surname><given-names>RW</given-names></name></person-group> (<year>1984</year>) <article-title>Species of <tp:taxon-name><tp:taxon-name-part taxon-name-part-type="order">Harpellales</tp:taxon-name-part></tp:taxon-name> living within the guts of aquatic <tp:taxon-name><tp:taxon-name-part taxon-name-part-type="order">Diptera</tp:taxon-name-part></tp:taxon-name> larvae.</article-title><source>Mycotaxon</source><volume>19</volume>: <fpage>529</fpage>–<lpage>550</lpage>.</mixed-citation></ref><ref id="B59"><mixed-citation xmlns:xlink="http://www.w3.org/1999/xlink" xlink:type="simple"><person-group><name name-style="western"><surname>Valle</surname><given-names>LG</given-names></name></person-group> (<year>2013a</year>) <article-title>New and rare <tp:taxon-name><tp:taxon-name-part taxon-name-part-type="order">Harpellales</tp:taxon-name-part></tp:taxon-name> from Portugal and northwestern Iberian Peninsula: discovering the hidden mycobiota of Galicia-Trás-os-Montes region.</article-title><source>Mycologia</source><volume>105</volume>: <fpage>748</fpage>–<lpage>759</lpage>. <ext-link xlink:type="simple" ext-link-type="doi" xlink:href="10.3852/12-211">https://doi.org/10.3852/12-211</ext-link></mixed-citation></ref><ref id="B67"><mixed-citation xmlns:xlink="http://www.w3.org/1999/xlink" xlink:type="simple"><person-group><name name-style="western"><surname>Valle</surname><given-names>LG</given-names></name><name name-style="western"><surname>Rossi</surname><given-names>W</given-names></name><name name-style="western"><surname>Santamaria</surname><given-names>S</given-names></name></person-group> (<year>2013</year>) <article-title>New species and new records of trichomycetes from Italy.</article-title><source>Mycologia</source><volume>105</volume>: <fpage>712</fpage>–<lpage>727</lpage>. <ext-link xlink:type="simple" ext-link-type="doi" xlink:href="10.3852/12-184">https://doi.org/10.3852/12-184</ext-link></mixed-citation></ref><ref id="B37"><mixed-citation xmlns:xlink="http://www.w3.org/1999/xlink" xlink:type="simple"><person-group><name name-style="western"><surname>Misra</surname><given-names>JK</given-names></name><name name-style="western"><surname>Tiwari</surname><given-names>VK</given-names></name></person-group> (<year>2008</year>) <article-title>A new species of <italic><tp:taxon-name><tp:taxon-name-part taxon-name-part-type="genus">Gauthieromyces</tp:taxon-name-part></tp:taxon-name></italic> and range extensions for other <tp:taxon-name><tp:taxon-name-part taxon-name-part-type="order">Harpellales</tp:taxon-name-part></tp:taxon-name> in India.</article-title><source>Mycologia</source><volume>100</volume>: <fpage>94</fpage>–<lpage>98</lpage>. <ext-link xlink:type="simple" ext-link-type="doi" xlink:href="10.1080/15572536.2008.11832501">https://doi.org/10.1080/15572536.2008.11832501</ext-link></mixed-citation></ref><ref id="B51"><mixed-citation xmlns:xlink="http://www.w3.org/1999/xlink" xlink:type="simple"><person-group><name name-style="western"><surname>Strongman</surname><given-names>DB</given-names></name><name name-style="western"><surname>Wang</surname><given-names>J</given-names></name><name name-style="western"><surname>Xu</surname><given-names>S</given-names></name></person-group> (<year>2010</year>) <article-title><tp:taxon-name>Trichomycetes</tp:taxon-name> from Western China.</article-title><source>Mycologia,</source><volume>102</volume>: <fpage>174</fpage>–<lpage>184</lpage>. <ext-link xlink:type="simple" ext-link-type="doi" xlink:href="10.3852/09-029">https://doi.org/10.3852/09-029</ext-link></mixed-citation></ref><ref id="B50"><mixed-citation xmlns:xlink="http://www.w3.org/1999/xlink" xlink:type="simple"><person-group><name name-style="western"><surname>Strongman</surname><given-names>DB</given-names></name></person-group> (<year>2010</year>) <article-title><tp:taxon-name>Trichomycetes</tp:taxon-name> from Newfoundland, including Gros Morne National Park.</article-title><source>Botany</source><volume>88</volume>: <fpage>1011</fpage>–<lpage>1022</lpage>. <ext-link xlink:type="simple" ext-link-type="doi" xlink:href="10.1139/B10-073">https://doi.org/10.1139/B10-073</ext-link></mixed-citation></ref></ref-list></tp:taxon-treatment>
