# Supplementary material for: First record of Harpellales, Orphellales (Kickxellomycotina) and Amoebidiales (Mesomycetozoea) from Bulgaria, including a new species of Glotzia
Source: MycoKeys. 2020 May 27;67:55–80. doi: 10.3897/mycokeys.67.52055 (PMC7270078; doi:10.3897/mycokeys.67.52055)
Supplement: XML Treatment for Simuliomyces microsporus [file mycokeys.67.52055-treatment6.xml]

<!DOCTYPE tp:taxon-treatment
  PUBLIC "-//TaxonX//DTD Taxonomic Treatment Publishing DTD v0 20100105//EN" "tax-treatment-NSO.dtd">
<tp:taxon-treatment xmlns:tp="http://www.plazi.org/taxpub"><tp:treatment-meta><kwd-group><label>Taxon classification</label><kwd><named-content xmlns:xlink="http://www.w3.org/1999/xlink" content-type="kingdom">Fungi</named-content></kwd><kwd><named-content xmlns:xlink="http://www.w3.org/1999/xlink" content-type="order">Harpellales</named-content></kwd><kwd><named-content xmlns:xlink="http://www.w3.org/1999/xlink" content-type="family">Legeriomycetaceae</named-content></kwd></kwd-group><mixed-citation publication-type="journal"><person-group><name><surname>Valle</surname><given-names>Laia Guàrdia</given-names></name><name><surname>Stoianova</surname><given-names>Desislava</given-names></name></person-group><article-title>First record of <tp:taxon-name><tp:taxon-name-part taxon-name-part-type="order">Harpellales</tp:taxon-name-part></tp:taxon-name>, <tp:taxon-name><tp:taxon-name-part taxon-name-part-type="order">Orphellales</tp:taxon-name-part></tp:taxon-name> (<tp:taxon-name><tp:taxon-name-part taxon-name-part-type="subdivision">Kickxellomycotina</tp:taxon-name-part></tp:taxon-name>) and <tp:taxon-name><tp:taxon-name-part taxon-name-part-type="order">Amoebidiales</tp:taxon-name-part></tp:taxon-name> (<tp:taxon-name><tp:taxon-name-part taxon-name-part-type="class">Mesomycetozoea</tp:taxon-name-part></tp:taxon-name>) from Bulgaria, including a new species of <italic><tp:taxon-name><tp:taxon-name-part taxon-name-part-type="genus" reg="Glotzia">Glotzia</tp:taxon-name-part></tp:taxon-name></italic></article-title><source>MycoKeys</source><day>27</day><month>5</month><year>2020</year><volume>67</volume><fpage>55</fpage><lpage>80</lpage><pub-id pub-id-type="doi">10.3897/mycokeys.67.52055</pub-id></mixed-citation></tp:treatment-meta><tp:nomenclature><tp:taxon-name><object-id xmlns:xlink="http://www.w3.org/1999/xlink" content-type="arpha" xlink:type="simple">682AC306-054C-57A9-8E93-274A3A33507D</object-id>
              <tp:taxon-name-part taxon-name-part-type="genus" reg="Simuliomyces">Simuliomyces</tp:taxon-name-part>
              <tp:taxon-name-part taxon-name-part-type="species" reg="microsporus">microsporus</tp:taxon-name-part>
            </tp:taxon-name><tp:taxon-authority>Lichtw, 1972.</tp:taxon-authority><xref ref-type="fig" rid="F1">Fig. 2</xref></tp:nomenclature><tp:treatment-sec sec-type="material" id="SECID0EXOAG"><title>Specimens examined.</title><p>site 2: slides BUL–2–1, BUL–2–6, BUL–2–10; site 3: slides BUL–3–1; Site 7: slide BUL–7–3(zygo.); Site 12: slide BUL–12–5.</p></tp:treatment-sec><tp:treatment-sec sec-type="notes" id="SECID0E3OAG"><title>Note.</title><p>This species was obtained from the hindgut lining of <tp:taxon-name><tp:taxon-name-part taxon-name-part-type="family">Simuliidae</tp:taxon-name-part></tp:taxon-name> larvae. Most of the observed specimens of <italic><tp:taxon-name><tp:taxon-name-part taxon-name-part-type="genus" reg="Simuliidae">S.</tp:taxon-name-part> <tp:taxon-name-part taxon-name-part-type="species" reg="microsporus">microsporus</tp:taxon-name-part></tp:taxon-name></italic> were attached to thalli of both <italic><tp:taxon-name><tp:taxon-name-part taxon-name-part-type="genus" reg="Genistellospora">Genistellospora</tp:taxon-name-part> <tp:taxon-name-part taxon-name-part-type="species" reg="homothallica">homothallica</tp:taxon-name-part></tp:taxon-name></italic> (Fig. <xref ref-type="fig" rid="F1">2</xref>) and <italic><tp:taxon-name><tp:taxon-name-part taxon-name-part-type="genus" reg="Paramoebidium">Paramoebidium</tp:taxon-name-part> <tp:taxon-name-part taxon-name-part-type="species" reg="chattoni">chattoni</tp:taxon-name-part></tp:taxon-name></italic>. All the individuals had trichospores and one of the specimens showed also the typical type-I zygospores’ young (Fig. <xref ref-type="fig" rid="F1">2</xref>). All characteristics and measurements of Bulgarian <italic><tp:taxon-name><tp:taxon-name-part taxon-name-part-type="genus" reg="Simuliidae">S.</tp:taxon-name-part> <tp:taxon-name-part taxon-name-part-type="species" reg="microsporus">microsporus</tp:taxon-name-part></tp:taxon-name></italic> match that of previous descriptions of the species in Europe (<xref ref-type="bibr" rid="B38">Moss 1970</xref>; <xref ref-type="bibr" rid="B57">Valle 2004</xref>, <xref ref-type="bibr" rid="B72">White and Lichtwardt 2004</xref>). This species, discovered in the USA (<xref ref-type="bibr" rid="B20">Lichtwardt 1972</xref>), has a sub-cosmopolitan distribution (see <xref ref-type="bibr" rid="B26">Lichtwardt et al. 2001</xref>), with a patchy distribution in the Northern Hemisphere and also Australia (Lichtwardt and Williams 1992).</p></tp:treatment-sec><tp:treatment-sec><!--Section generated to contain objects referenced in tp:taxon-treatment.--><fig id="F1" position="float" orientation="portrait"><object-id xmlns:xlink="http://www.w3.org/1999/xlink" content-type="doi" xlink:type="simple">10.3897/mycokeys.67.52055.figures1-2</object-id><object-id xmlns:xlink="http://www.w3.org/1999/xlink" content-type="arpha" xlink:type="simple">6CCF6C06-D822-5657-9E8D-1960B9163332</object-id><label>Figures 1, 2.</label><caption><p><italic><tp:taxon-name><tp:taxon-name-part taxon-name-part-type="genus" reg="Genistellospora">Genistellospora</tp:taxon-name-part> <tp:taxon-name-part taxon-name-part-type="species" reg="homothallica">homothallica</tp:taxon-name-part></tp:taxon-name></italic> and <italic><tp:taxon-name><tp:taxon-name-part taxon-name-part-type="genus" reg="Simuliomyces">Simuliomyces</tp:taxon-name-part> <tp:taxon-name-part taxon-name-part-type="species" reg="microsporus">microsporus</tp:taxon-name-part></tp:taxon-name></italic> from <tp:taxon-name><tp:taxon-name-part taxon-name-part-type="family">Simuliidae</tp:taxon-name-part></tp:taxon-name> larvae. <bold>1</bold> Fertile branches of <italic><tp:taxon-name><tp:taxon-name-part taxon-name-part-type="genus" reg="Genistellospora">G.</tp:taxon-name-part> <tp:taxon-name-part taxon-name-part-type="species" reg="homothallica">homothallica</tp:taxon-name-part></tp:taxon-name></italic> with terminal trichospores <bold>2</bold> fertile branches and trichospores of <italic><tp:taxon-name><tp:taxon-name-part taxon-name-part-type="genus" reg="Genistellospora">G.</tp:taxon-name-part> <tp:taxon-name-part taxon-name-part-type="species" reg="homothallica">homothallica</tp:taxon-name-part></tp:taxon-name></italic> with an attached thallus of <italic><tp:taxon-name><tp:taxon-name-part taxon-name-part-type="genus" reg="Simuliidae">S.</tp:taxon-name-part> <tp:taxon-name-part taxon-name-part-type="species" reg="microsporus">microsporus</tp:taxon-name-part></tp:taxon-name></italic> showing a trichospore (arrow) and conjugation tubes (arrowhead). Scale bars: 25 μm in all figures.</p></caption><graphic xmlns:xlink="http://www.w3.org/1999/xlink" xlink:href="mycokeys-67-055-g001.jpg" position="float" orientation="portrait" xlink:type="simple" id="oo_414539.jpg"><uri content-type="original_file" xlink:type="simple">https://binary.pensoft.net/fig/414539</uri></graphic></fig></tp:treatment-sec><ref-list><ref id="B38"><mixed-citation xmlns:xlink="http://www.w3.org/1999/xlink" xlink:type="simple"><person-group><name name-style="western"><surname>Moss</surname><given-names>ST</given-names></name></person-group> (<year>1970</year>) <article-title><tp:taxon-name>Trichomycetes</tp:taxon-name> inhabiting the digestive tract of <italic><tp:taxon-name><tp:taxon-name-part taxon-name-part-type="genus">Simulium</tp:taxon-name-part> <tp:taxon-name-part taxon-name-part-type="species">equinum</tp:taxon-name-part></tp:taxon-name></italic> larvae.</article-title><source>Transactions of the British Mycological Society</source><volume>54</volume>: <fpage>1</fpage>–<lpage>13</lpage>. <ext-link xlink:type="simple" ext-link-type="doi" xlink:href="10.1016/S0007-1536(70)80118-8">https://doi.org/10.1016/S0007-1536(70)80118-8</ext-link></mixed-citation></ref><ref id="B57"><mixed-citation xmlns:xlink="http://www.w3.org/1999/xlink" xlink:type="simple"><person-group><name name-style="western"><surname>Valle</surname><given-names>LG</given-names></name></person-group> (<year>2004</year>) Tricomicets Ibèrics. PhD dissertation. Universitat Autonoma de Barcelona. Barcelona. Spain. <ext-link xlink:type="simple" ext-link-type="uri" xlink:href="http://www.tesisenred.net/handle/10803/3704">http://www.tesisenred.net/handle/10803/3704</ext-link></mixed-citation></ref><ref id="B72"><mixed-citation xmlns:xlink="http://www.w3.org/1999/xlink" xlink:type="simple"><person-group><name name-style="western"><surname>White</surname><given-names>MM</given-names></name><name name-style="western"><surname>Lichtwardt</surname><given-names>RW</given-names></name></person-group> (<year>2004</year>) <article-title>Fungal symbionts (<tp:taxon-name><tp:taxon-name-part taxon-name-part-type="order">Harpellales</tp:taxon-name-part></tp:taxon-name>) in Norwegian aquatic insect larvae.</article-title><source>Mycologia</source><volume>96</volume>: <fpage>891</fpage>–<lpage>910</lpage>. <ext-link xlink:type="simple" ext-link-type="doi" xlink:href="10.1080/15572536.2005.11832936">https://doi.org/10.1080/15572536.2005.11832936</ext-link></mixed-citation></ref><ref id="B20"><mixed-citation xmlns:xlink="http://www.w3.org/1999/xlink" xlink:type="simple"><person-group><name name-style="western"><surname>Lichtwardt</surname><given-names>RW</given-names></name></person-group> (<year>1972</year>) <article-title>Undescribed genera and species of <tp:taxon-name><tp:taxon-name-part taxon-name-part-type="order">Harpellales</tp:taxon-name-part></tp:taxon-name> (<tp:taxon-name>Trichomycetes</tp:taxon-name>) from the guts of aquatic insects.</article-title><source>Mycologia</source><volume>64</volume>: <fpage>167</fpage>–<lpage>197</lpage>. <ext-link xlink:type="simple" ext-link-type="doi" xlink:href="10.1080/00275514.1972.12019247">https://doi.org/10.1080/00275514.1972.12019247</ext-link></mixed-citation></ref><ref id="B26"><mixed-citation xmlns:xlink="http://www.w3.org/1999/xlink" xlink:type="simple"><person-group><name name-style="western"><surname>Lichtwardt</surname><given-names>RW</given-names></name><name name-style="western"><surname>Cafaro</surname><given-names>MJ</given-names></name><name name-style="western"><surname>White</surname><given-names>MM</given-names></name></person-group> (<year>2001</year>) The trichomycetes, fungal associates of arthropods. Revised edition, published on the Internet. University of Kansas.</mixed-citation></ref></ref-list></tp:taxon-treatment>
