# Supplementary material for: First record of Harpellales, Orphellales (Kickxellomycotina) and Amoebidiales (Mesomycetozoea) from Bulgaria, including a new species of Glotzia
Source: MycoKeys. 2020 May 27;67:55–80. doi: 10.3897/mycokeys.67.52055 (PMC7270078; doi:10.3897/mycokeys.67.52055)
Supplement: XML Treatment for Smittium dipterorum [file mycokeys.67.52055-treatment7.xml]

<!DOCTYPE tp:taxon-treatment
  PUBLIC "-//TaxonX//DTD Taxonomic Treatment Publishing DTD v0 20100105//EN" "tax-treatment-NSO.dtd">
<tp:taxon-treatment xmlns:tp="http://www.plazi.org/taxpub"><tp:treatment-meta><kwd-group><label>Taxon classification</label><kwd><named-content xmlns:xlink="http://www.w3.org/1999/xlink" content-type="kingdom">Fungi</named-content></kwd><kwd><named-content xmlns:xlink="http://www.w3.org/1999/xlink" content-type="order">Harpellales</named-content></kwd><kwd><named-content xmlns:xlink="http://www.w3.org/1999/xlink" content-type="family">Legeriomycetaceae</named-content></kwd></kwd-group><mixed-citation publication-type="journal"><person-group><name><surname>Valle</surname><given-names>Laia Guàrdia</given-names></name><name><surname>Stoianova</surname><given-names>Desislava</given-names></name></person-group><article-title>First record of <tp:taxon-name><tp:taxon-name-part taxon-name-part-type="order">Harpellales</tp:taxon-name-part></tp:taxon-name>, <tp:taxon-name><tp:taxon-name-part taxon-name-part-type="order">Orphellales</tp:taxon-name-part></tp:taxon-name> (<tp:taxon-name><tp:taxon-name-part taxon-name-part-type="subdivision">Kickxellomycotina</tp:taxon-name-part></tp:taxon-name>) and <tp:taxon-name><tp:taxon-name-part taxon-name-part-type="order">Amoebidiales</tp:taxon-name-part></tp:taxon-name> (<tp:taxon-name><tp:taxon-name-part taxon-name-part-type="class">Mesomycetozoea</tp:taxon-name-part></tp:taxon-name>) from Bulgaria, including a new species of <italic><tp:taxon-name><tp:taxon-name-part taxon-name-part-type="genus" reg="Glotzia">Glotzia</tp:taxon-name-part></tp:taxon-name></italic></article-title><source>MycoKeys</source><day>27</day><month>5</month><year>2020</year><volume>67</volume><fpage>55</fpage><lpage>80</lpage><pub-id pub-id-type="doi">10.3897/mycokeys.67.52055</pub-id></mixed-citation></tp:treatment-meta><tp:nomenclature><tp:taxon-name><object-id xmlns:xlink="http://www.w3.org/1999/xlink" content-type="arpha" xlink:type="simple">1D88A282-CD24-5934-A131-931896105AD0</object-id>
              <tp:taxon-name-part taxon-name-part-type="genus" reg="Smittium">Smittium</tp:taxon-name-part>
              <tp:taxon-name-part taxon-name-part-type="species" reg="dipterorum">dipterorum</tp:taxon-name-part>
            </tp:taxon-name><tp:taxon-authority>Lichtw., 1997.</tp:taxon-authority><xref ref-type="fig" rid="F4">Fig. 17</xref></tp:nomenclature><tp:treatment-sec sec-type="Specimen examined" id="SECID0EXSAG"><title>Specimen examined.</title><p>site 12: slides BUL–12-1; BUL–12-4.</p></tp:treatment-sec><tp:treatment-sec sec-type="notes" id="SECID0E3SAG"><title>Notes.</title><p>This species was previously known from Costa Rica (<xref ref-type="bibr" rid="B24">Lichtwardt1997</xref>), Spain (<xref ref-type="bibr" rid="B65">Valle and Santamaria 2004</xref>), Dominican Republic (Valle and Cafaro, 2010) and Mexico (<xref ref-type="bibr" rid="B70">Valle et al. 2011</xref>) in the tract of <tp:taxon-name><tp:taxon-name-part taxon-name-part-type="family">Simuliidae</tp:taxon-name-part></tp:taxon-name> and <tp:taxon-name><tp:taxon-name-part taxon-name-part-type="family">Chironomidae</tp:taxon-name-part></tp:taxon-name>. Bulgarian specimens were associated with <tp:taxon-name><tp:taxon-name-part taxon-name-part-type="family">Chironomidae</tp:taxon-name-part></tp:taxon-name> midges (<italic><tp:taxon-name><tp:taxon-name-part taxon-name-part-type="genus" reg="Chironomus">Chironomus</tp:taxon-name-part></tp:taxon-name></italic> sp.). They had cylindrical-elongated trichospores measuring 16–19 × 3–4 µm, with a short collar about 2.5 µm, slightly flared outwards. The thallus is branched at the base, with verticillate apical branching (Fig. <xref ref-type="fig" rid="F4">17</xref>). Each fertile branch has 4–6 generative cells. Specimens from Bulgaria resemble most of those described from Spain.</p></tp:treatment-sec><tp:treatment-sec><!--Section generated to contain objects referenced in tp:taxon-treatment.--><fig id="F4" position="float" orientation="portrait"><object-id xmlns:xlink="http://www.w3.org/1999/xlink" content-type="doi" xlink:type="simple">10.3897/mycokeys.67.52055.figures17-20</object-id><object-id xmlns:xlink="http://www.w3.org/1999/xlink" content-type="arpha" xlink:type="simple">F7EBE2F2-581E-50D0-8DEA-5E9875686E5D</object-id><label>Figures 17–20.</label><caption><p>Various species of <tp:taxon-name><tp:taxon-name-part taxon-name-part-type="order">Harpellales</tp:taxon-name-part></tp:taxon-name>. <bold>17</bold><italic><tp:taxon-name><tp:taxon-name-part taxon-name-part-type="genus" reg="Smittium">Smittium</tp:taxon-name-part> <tp:taxon-name-part taxon-name-part-type="species" reg="dipterorum">dipterorum</tp:taxon-name-part></tp:taxon-name></italic> from <tp:taxon-name><tp:taxon-name-part taxon-name-part-type="family">Chironomidae</tp:taxon-name-part></tp:taxon-name> larvae; thallus overview with fertile branches and trichospores <bold>18</bold><italic><tp:taxon-name><tp:taxon-name-part taxon-name-part-type="genus" reg="Spartiella">Spartiella</tp:taxon-name-part> <tp:taxon-name-part taxon-name-part-type="species" reg="barbata">barbata</tp:taxon-name-part></tp:taxon-name></italic> from <tp:taxon-name><tp:taxon-name-part taxon-name-part-type="family">Baetidae</tp:taxon-name-part></tp:taxon-name> nymphs, fertile branches with trichospores <bold>19</bold><italic><tp:taxon-name><tp:taxon-name-part taxon-name-part-type="genus" reg="Stachylina">Stachylina</tp:taxon-name-part> <tp:taxon-name-part taxon-name-part-type="species" reg="nana">nana</tp:taxon-name-part></tp:taxon-name></italic> from <tp:taxon-name><tp:taxon-name-part taxon-name-part-type="family">Chironomidae</tp:taxon-name-part></tp:taxon-name> larvae, thallus overview with trichospores <bold>20</bold><italic><tp:taxon-name><tp:taxon-name-part taxon-name-part-type="genus" reg="Stipella">Stipella</tp:taxon-name-part> <tp:taxon-name-part taxon-name-part-type="species" reg="vigilans">vigilans</tp:taxon-name-part></tp:taxon-name></italic> from <tp:taxon-name><tp:taxon-name-part taxon-name-part-type="family">Simuliidae</tp:taxon-name-part></tp:taxon-name> larvae, thallus with mucilaginous material at the basal cell (arrow). Scale bars: 25 μm in all figures.</p></caption><graphic xmlns:xlink="http://www.w3.org/1999/xlink" xlink:href="mycokeys-67-055-g004.jpg" position="float" orientation="portrait" xlink:type="simple" id="oo_414542.jpg"><uri content-type="original_file" xlink:type="simple">https://binary.pensoft.net/fig/414542</uri></graphic></fig></tp:treatment-sec><ref-list><ref id="B24"><mixed-citation xmlns:xlink="http://www.w3.org/1999/xlink" xlink:type="simple"><person-group><name name-style="western"><surname>Lichtwardt</surname><given-names>RW</given-names></name></person-group> (<year>1997</year>) <article-title>Costa Rican gut fungi (<tp:taxon-name>Trichomycetes</tp:taxon-name>) infecting lotic insect larvae.</article-title><source>Revista de Biología Tropical</source><volume>45</volume>: <fpage>1339</fpage>–<lpage>1383</lpage>.</mixed-citation></ref><ref id="B65"><mixed-citation xmlns:xlink="http://www.w3.org/1999/xlink" xlink:type="simple"><person-group><name name-style="western"><surname>Valle</surname><given-names>LG</given-names></name><name name-style="western"><surname>Santamaria</surname><given-names>S</given-names></name></person-group> (<year>2004</year>) <article-title>The genus <italic><tp:taxon-name><tp:taxon-name-part taxon-name-part-type="genus">Smittium</tp:taxon-name-part></tp:taxon-name></italic> (<tp:taxon-name>Trichomycetes</tp:taxon-name>, <tp:taxon-name><tp:taxon-name-part taxon-name-part-type="order">Harpellales</tp:taxon-name-part></tp:taxon-name>) in the Iberian Peninsula.</article-title><source>Mycologia</source><volume>96</volume>: <fpage>682</fpage>–<lpage>701</lpage>. <ext-link xlink:type="simple" ext-link-type="doi" xlink:href="10.1080/15572536.2005.11832965">https://doi.org/10.1080/15572536.2005.11832965</ext-link></mixed-citation></ref><ref id="B70"><mixed-citation xmlns:xlink="http://www.w3.org/1999/xlink" xlink:type="simple"><person-group><name name-style="western"><surname>Valle</surname><given-names>LG</given-names></name><name name-style="western"><surname>White</surname><given-names>MM</given-names></name><name name-style="western"><surname>Cafaro</surname><given-names>MJ</given-names></name></person-group> (<year>2011</year>) <article-title>Dipteran-associated <tp:taxon-name><tp:taxon-name-part taxon-name-part-type="order">Harpellales</tp:taxon-name-part></tp:taxon-name> from lowland and submontane tropical rain forests of Veracruz (Mexico).</article-title><source>Mycologia</source><volume>103</volume>: <fpage>656</fpage>–<lpage>673</lpage>. <ext-link xlink:type="simple" ext-link-type="doi" xlink:href="10.3852/10-298">https://doi.org/10.3852/10-298</ext-link></mixed-citation></ref></ref-list></tp:taxon-treatment>
