# Supplementary material for: First record of Harpellales, Orphellales (Kickxellomycotina) and Amoebidiales (Mesomycetozoea) from Bulgaria, including a new species of Glotzia
Source: MycoKeys. 2020 May 27;67:55–80. doi: 10.3897/mycokeys.67.52055 (PMC7270078; doi:10.3897/mycokeys.67.52055)
Supplement: XML Treatment for Spartiella barbata [file mycokeys.67.52055-treatment8.xml]

<!DOCTYPE tp:taxon-treatment
  PUBLIC "-//TaxonX//DTD Taxonomic Treatment Publishing DTD v0 20100105//EN" "tax-treatment-NSO.dtd">
<tp:taxon-treatment xmlns:tp="http://www.plazi.org/taxpub"><tp:treatment-meta><kwd-group><label>Taxon classification</label><kwd><named-content xmlns:xlink="http://www.w3.org/1999/xlink" content-type="kingdom">Fungi</named-content></kwd><kwd><named-content xmlns:xlink="http://www.w3.org/1999/xlink" content-type="order">Harpellales</named-content></kwd><kwd><named-content xmlns:xlink="http://www.w3.org/1999/xlink" content-type="family">Legeriomycetaceae</named-content></kwd></kwd-group><mixed-citation publication-type="journal"><person-group><name><surname>Valle</surname><given-names>Laia Guàrdia</given-names></name><name><surname>Stoianova</surname><given-names>Desislava</given-names></name></person-group><article-title>First record of <tp:taxon-name><tp:taxon-name-part taxon-name-part-type="order">Harpellales</tp:taxon-name-part></tp:taxon-name>, <tp:taxon-name><tp:taxon-name-part taxon-name-part-type="order">Orphellales</tp:taxon-name-part></tp:taxon-name> (<tp:taxon-name><tp:taxon-name-part taxon-name-part-type="subdivision">Kickxellomycotina</tp:taxon-name-part></tp:taxon-name>) and <tp:taxon-name><tp:taxon-name-part taxon-name-part-type="order">Amoebidiales</tp:taxon-name-part></tp:taxon-name> (<tp:taxon-name><tp:taxon-name-part taxon-name-part-type="class">Mesomycetozoea</tp:taxon-name-part></tp:taxon-name>) from Bulgaria, including a new species of <italic><tp:taxon-name><tp:taxon-name-part taxon-name-part-type="genus" reg="Glotzia">Glotzia</tp:taxon-name-part></tp:taxon-name></italic></article-title><source>MycoKeys</source><day>27</day><month>5</month><year>2020</year><volume>67</volume><fpage>55</fpage><lpage>80</lpage><pub-id pub-id-type="doi">10.3897/mycokeys.67.52055</pub-id></mixed-citation></tp:treatment-meta><tp:nomenclature><tp:taxon-name><object-id xmlns:xlink="http://www.w3.org/1999/xlink" content-type="arpha" xlink:type="simple">E1887378-A182-50D0-8C75-6A367054D737</object-id>
              <tp:taxon-name-part taxon-name-part-type="genus" reg="Spartiella">Spartiella</tp:taxon-name-part>
              <tp:taxon-name-part taxon-name-part-type="species" reg="barbata">barbata</tp:taxon-name-part>
            </tp:taxon-name><tp:taxon-authority>Tuzet &amp; Manier ex Manier, 1968.</tp:taxon-authority><xref ref-type="fig" rid="F4">Fig. 18</xref></tp:nomenclature><tp:treatment-sec sec-type="material" id="SECID0EQVAG"><title>Specimens examined.</title><p>Site 7: slide BUL–7–4; Site 10: slide BUL–10–3.</p></tp:treatment-sec><tp:treatment-sec sec-type="notes" id="SECID0EVVAG"><title>Notes.</title><p>This species was described from France (<xref ref-type="bibr" rid="B55">Tuzet and Manier 1950</xref>) in the hindgut of <tp:taxon-name><tp:taxon-name-part taxon-name-part-type="family">Baetidae</tp:taxon-name-part></tp:taxon-name> nymphs. <italic><tp:taxon-name><tp:taxon-name-part taxon-name-part-type="genus" reg="Spartiella">Spartiella</tp:taxon-name-part> <tp:taxon-name-part taxon-name-part-type="species" reg="barbata">barbata</tp:taxon-name-part></tp:taxon-name></italic> is distinguished by its lobulate basal cell, obpyriform trichospores, measuring 21–26.5 × 6.5–7.5 µm in our specimens (Fig. <xref ref-type="fig" rid="F4">18</xref>) and the presence of one appendage tightly coiled just after release and then eventually uncoiling into a long delicate filiform structure. <italic><tp:taxon-name><tp:taxon-name-part taxon-name-part-type="genus" reg="Spartiella">Spartiella</tp:taxon-name-part> <tp:taxon-name-part taxon-name-part-type="species" reg="barbata">barbata</tp:taxon-name-part></tp:taxon-name></italic> seems to be more common in Europe, where it has been recorded from France (<xref ref-type="bibr" rid="B55">Tuzet and Manier 1950</xref>, <xref ref-type="bibr" rid="B32">Manier 1962b</xref>), United Kingdom (<xref ref-type="bibr" rid="B23">Lichtwardt 1986</xref>) and Spain (<xref ref-type="bibr" rid="B58">Valle 2007</xref>), with only one report of the species from North America, in Canada (<xref ref-type="bibr" rid="B50">Strongman 2010</xref>).</p></tp:treatment-sec><tp:treatment-sec><!--Section generated to contain objects referenced in tp:taxon-treatment.--><fig id="F4" position="float" orientation="portrait"><object-id xmlns:xlink="http://www.w3.org/1999/xlink" content-type="doi" xlink:type="simple">10.3897/mycokeys.67.52055.figures17-20</object-id><object-id xmlns:xlink="http://www.w3.org/1999/xlink" content-type="arpha" xlink:type="simple">F7EBE2F2-581E-50D0-8DEA-5E9875686E5D</object-id><label>Figures 17–20.</label><caption><p>Various species of <tp:taxon-name><tp:taxon-name-part taxon-name-part-type="order">Harpellales</tp:taxon-name-part></tp:taxon-name>. <bold>17</bold><italic><tp:taxon-name><tp:taxon-name-part taxon-name-part-type="genus" reg="Smittium">Smittium</tp:taxon-name-part> <tp:taxon-name-part taxon-name-part-type="species" reg="dipterorum">dipterorum</tp:taxon-name-part></tp:taxon-name></italic> from <tp:taxon-name><tp:taxon-name-part taxon-name-part-type="family">Chironomidae</tp:taxon-name-part></tp:taxon-name> larvae; thallus overview with fertile branches and trichospores <bold>18</bold><italic><tp:taxon-name><tp:taxon-name-part taxon-name-part-type="genus" reg="Spartiella">Spartiella</tp:taxon-name-part> <tp:taxon-name-part taxon-name-part-type="species" reg="barbata">barbata</tp:taxon-name-part></tp:taxon-name></italic> from <tp:taxon-name><tp:taxon-name-part taxon-name-part-type="family">Baetidae</tp:taxon-name-part></tp:taxon-name> nymphs, fertile branches with trichospores <bold>19</bold><italic><tp:taxon-name><tp:taxon-name-part taxon-name-part-type="genus" reg="Stachylina">Stachylina</tp:taxon-name-part> <tp:taxon-name-part taxon-name-part-type="species" reg="nana">nana</tp:taxon-name-part></tp:taxon-name></italic> from <tp:taxon-name><tp:taxon-name-part taxon-name-part-type="family">Chironomidae</tp:taxon-name-part></tp:taxon-name> larvae, thallus overview with trichospores <bold>20</bold><italic><tp:taxon-name><tp:taxon-name-part taxon-name-part-type="genus" reg="Stipella">Stipella</tp:taxon-name-part> <tp:taxon-name-part taxon-name-part-type="species" reg="vigilans">vigilans</tp:taxon-name-part></tp:taxon-name></italic> from <tp:taxon-name><tp:taxon-name-part taxon-name-part-type="family">Simuliidae</tp:taxon-name-part></tp:taxon-name> larvae, thallus with mucilaginous material at the basal cell (arrow). Scale bars: 25 μm in all figures.</p></caption><graphic xmlns:xlink="http://www.w3.org/1999/xlink" xlink:href="mycokeys-67-055-g004.jpg" position="float" orientation="portrait" xlink:type="simple" id="oo_414542.jpg"><uri content-type="original_file" xlink:type="simple">https://binary.pensoft.net/fig/414542</uri></graphic></fig></tp:treatment-sec><ref-list><ref id="B55"><mixed-citation xmlns:xlink="http://www.w3.org/1999/xlink" xlink:type="simple"><person-group><name name-style="western"><surname>Tuzet</surname><given-names>O</given-names></name><name name-style="western"><surname>Manier</surname><given-names>J-F</given-names></name></person-group> (<year>1950</year>) Les Trichomycètes. Revision de leur diagnose. Raisons qui nous font y joindre les Asellariées. Annales des Sciences Naturelles Zoologie, Série 11, 12: 15–23.</mixed-citation></ref><ref id="B32"><mixed-citation xmlns:xlink="http://www.w3.org/1999/xlink" xlink:type="simple"><person-group><name name-style="western"><surname>Manier</surname><given-names>J-F</given-names></name></person-group> (<year>1962b</year>) Révision du genre <italic><tp:taxon-name><tp:taxon-name-part taxon-name-part-type="genus">Spartiella</tp:taxon-name-part></tp:taxon-name></italic> Tuzet et Manier 1950 (sa place dans la classe des Trichomycètes). Annales des Science Naturelles: Zoologie (12)4: 517–525.</mixed-citation></ref><ref id="B23"><mixed-citation xmlns:xlink="http://www.w3.org/1999/xlink" xlink:type="simple"><person-group><name name-style="western"><surname>Lichtwardt</surname><given-names>RW</given-names></name></person-group> (<year>1986</year>) The <tp:taxon-name>Trichomycetes</tp:taxon-name>: Fungal Associates of Arthropods. New York: Springer-Verlag, 343 pp. <ext-link xlink:type="simple" ext-link-type="doi" xlink:href="10.1007/978-1-4612-4890-3">https://doi.org/10.1007/978-1-4612-4890-3</ext-link></mixed-citation></ref><ref id="B58"><mixed-citation xmlns:xlink="http://www.w3.org/1999/xlink" xlink:type="simple"><person-group><name name-style="western"><surname>Valle</surname><given-names>LG</given-names></name></person-group> (<year>2007</year>) <article-title>New species and summary of Iberian <tp:taxon-name><tp:taxon-name-part taxon-name-part-type="order">Harpellales</tp:taxon-name-part></tp:taxon-name>.</article-title><source>Mycologia</source><volume>99</volume>: <fpage>442</fpage>–<lpage>455</lpage>. <ext-link xlink:type="simple" ext-link-type="doi" xlink:href="10.1080/15572536.2007.11832569">https://doi.org/10.1080/15572536.2007.11832569</ext-link></mixed-citation></ref><ref id="B50"><mixed-citation xmlns:xlink="http://www.w3.org/1999/xlink" xlink:type="simple"><person-group><name name-style="western"><surname>Strongman</surname><given-names>DB</given-names></name></person-group> (<year>2010</year>) <article-title><tp:taxon-name>Trichomycetes</tp:taxon-name> from Newfoundland, including Gros Morne National Park.</article-title><source>Botany</source><volume>88</volume>: <fpage>1011</fpage>–<lpage>1022</lpage>. <ext-link xlink:type="simple" ext-link-type="doi" xlink:href="10.1139/B10-073">https://doi.org/10.1139/B10-073</ext-link></mixed-citation></ref></ref-list></tp:taxon-treatment>
