# Supplementary material for: First record of Harpellales, Orphellales (Kickxellomycotina) and Amoebidiales (Mesomycetozoea) from Bulgaria, including a new species of Glotzia
Source: MycoKeys. 2020 May 27;67:55–80. doi: 10.3897/mycokeys.67.52055 (PMC7270078; doi:10.3897/mycokeys.67.52055)
Supplement: XML Treatment for Stachylina nana [file mycokeys.67.52055-treatment9.xml]

<!DOCTYPE tp:taxon-treatment
  PUBLIC "-//TaxonX//DTD Taxonomic Treatment Publishing DTD v0 20100105//EN" "tax-treatment-NSO.dtd">
<tp:taxon-treatment xmlns:tp="http://www.plazi.org/taxpub"><tp:treatment-meta><kwd-group><label>Taxon classification</label><kwd><named-content xmlns:xlink="http://www.w3.org/1999/xlink" content-type="kingdom">Fungi</named-content></kwd><kwd><named-content xmlns:xlink="http://www.w3.org/1999/xlink" content-type="order">Harpellales</named-content></kwd><kwd><named-content xmlns:xlink="http://www.w3.org/1999/xlink" content-type="family">Legeriomycetaceae</named-content></kwd></kwd-group><mixed-citation publication-type="journal"><person-group><name><surname>Valle</surname><given-names>Laia Guàrdia</given-names></name><name><surname>Stoianova</surname><given-names>Desislava</given-names></name></person-group><article-title>First record of <tp:taxon-name><tp:taxon-name-part taxon-name-part-type="order">Harpellales</tp:taxon-name-part></tp:taxon-name>, <tp:taxon-name><tp:taxon-name-part taxon-name-part-type="order">Orphellales</tp:taxon-name-part></tp:taxon-name> (<tp:taxon-name><tp:taxon-name-part taxon-name-part-type="subdivision">Kickxellomycotina</tp:taxon-name-part></tp:taxon-name>) and <tp:taxon-name><tp:taxon-name-part taxon-name-part-type="order">Amoebidiales</tp:taxon-name-part></tp:taxon-name> (<tp:taxon-name><tp:taxon-name-part taxon-name-part-type="class">Mesomycetozoea</tp:taxon-name-part></tp:taxon-name>) from Bulgaria, including a new species of <italic><tp:taxon-name><tp:taxon-name-part taxon-name-part-type="genus" reg="Glotzia">Glotzia</tp:taxon-name-part></tp:taxon-name></italic></article-title><source>MycoKeys</source><day>27</day><month>5</month><year>2020</year><volume>67</volume><fpage>55</fpage><lpage>80</lpage><pub-id pub-id-type="doi">10.3897/mycokeys.67.52055</pub-id></mixed-citation></tp:treatment-meta><tp:nomenclature><tp:taxon-name><object-id xmlns:xlink="http://www.w3.org/1999/xlink" content-type="arpha" xlink:type="simple">C55784E6-C5F7-5195-86FC-B6642C1CC67A</object-id>
              <tp:taxon-name-part taxon-name-part-type="genus" reg="Stachylina">Stachylina</tp:taxon-name-part>
              <tp:taxon-name-part taxon-name-part-type="species" reg="nana">nana</tp:taxon-name-part>
            </tp:taxon-name><tp:taxon-authority>Lichtw., 1984.</tp:taxon-authority><xref ref-type="fig" rid="F4">Fig. 19</xref></tp:nomenclature><tp:treatment-sec sec-type="material" id="SECID0E1YAG"><title>Specimens examined.</title><p>Site 11: slide BUL–11–4.</p></tp:treatment-sec><tp:treatment-sec sec-type="notes" id="SECID0E6YAG"><title>Notes.</title><p><italic><tp:taxon-name><tp:taxon-name-part taxon-name-part-type="genus" reg="Stachylina">Stachylina</tp:taxon-name-part> <tp:taxon-name-part taxon-name-part-type="species" reg="nana">nana</tp:taxon-name-part></tp:taxon-name></italic> was found in the mid-gut of <tp:taxon-name><tp:taxon-name-part taxon-name-part-type="family">Chironomidae</tp:taxon-name-part></tp:taxon-name> (<italic><tp:taxon-name><tp:taxon-name-part taxon-name-part-type="genus" reg="Chironomus">Chironomus</tp:taxon-name-part></tp:taxon-name></italic> sp.) in the same host as <italic><tp:taxon-name><tp:taxon-name-part taxon-name-part-type="genus" reg="Smittium">Smittium</tp:taxon-name-part> <tp:taxon-name-part taxon-name-part-type="species" reg="dipterorum">dipterorum</tp:taxon-name-part></tp:taxon-name></italic>. Specimens of <italic><tp:taxon-name><tp:taxon-name-part taxon-name-part-type="genus" reg="Stachylina">S.</tp:taxon-name-part> <tp:taxon-name-part taxon-name-part-type="species" reg="nana">nana</tp:taxon-name-part></tp:taxon-name></italic> in Bulgaria had a small thallus, 60–70 × 7–8 µm, with 1–4(-5) generative cells. Trichospores measure 20–24 × 7–7.5 µm, without a collar. All measurements agree with the original description of the species (<xref ref-type="bibr" rid="B22">Lichtwardt 1984</xref>). This species was recorded before from Europe, including France (<xref ref-type="bibr" rid="B22">Lichtwardt 1984</xref>) and Spain (<xref ref-type="bibr" rid="B47">Santamaria and Girbal 1997</xref>); Asia, in Thailand (<xref ref-type="bibr" rid="B12">Hapsari et al. 2009</xref>), China (Strongman and Wang 2015) and also America, including Canada (<xref ref-type="bibr" rid="B49">Strongman 2007</xref>, <xref ref-type="bibr" rid="B50">2010</xref>; <xref ref-type="bibr" rid="B52">Strongman and White 2008</xref>) and USA (Beach and White 2012). Probably, <italic><tp:taxon-name><tp:taxon-name-part taxon-name-part-type="genus" reg="Stachylina">S.</tp:taxon-name-part> <tp:taxon-name-part taxon-name-part-type="species" reg="nana">nana</tp:taxon-name-part></tp:taxon-name></italic> has a cosmopolitan distribution, although we only have patchy data from few surveyed countries.</p></tp:treatment-sec><tp:treatment-sec><!--Section generated to contain objects referenced in tp:taxon-treatment.--><fig id="F4" position="float" orientation="portrait"><object-id xmlns:xlink="http://www.w3.org/1999/xlink" content-type="doi" xlink:type="simple">10.3897/mycokeys.67.52055.figures17-20</object-id><object-id xmlns:xlink="http://www.w3.org/1999/xlink" content-type="arpha" xlink:type="simple">F7EBE2F2-581E-50D0-8DEA-5E9875686E5D</object-id><label>Figures 17–20.</label><caption><p>Various species of <tp:taxon-name><tp:taxon-name-part taxon-name-part-type="order">Harpellales</tp:taxon-name-part></tp:taxon-name>. <bold>17</bold><italic><tp:taxon-name><tp:taxon-name-part taxon-name-part-type="genus" reg="Smittium">Smittium</tp:taxon-name-part> <tp:taxon-name-part taxon-name-part-type="species" reg="dipterorum">dipterorum</tp:taxon-name-part></tp:taxon-name></italic> from <tp:taxon-name><tp:taxon-name-part taxon-name-part-type="family">Chironomidae</tp:taxon-name-part></tp:taxon-name> larvae; thallus overview with fertile branches and trichospores <bold>18</bold><italic><tp:taxon-name><tp:taxon-name-part taxon-name-part-type="genus" reg="Spartiella">Spartiella</tp:taxon-name-part> <tp:taxon-name-part taxon-name-part-type="species" reg="barbata">barbata</tp:taxon-name-part></tp:taxon-name></italic> from <tp:taxon-name><tp:taxon-name-part taxon-name-part-type="family">Baetidae</tp:taxon-name-part></tp:taxon-name> nymphs, fertile branches with trichospores <bold>19</bold><italic><tp:taxon-name><tp:taxon-name-part taxon-name-part-type="genus" reg="Stachylina">Stachylina</tp:taxon-name-part> <tp:taxon-name-part taxon-name-part-type="species" reg="nana">nana</tp:taxon-name-part></tp:taxon-name></italic> from <tp:taxon-name><tp:taxon-name-part taxon-name-part-type="family">Chironomidae</tp:taxon-name-part></tp:taxon-name> larvae, thallus overview with trichospores <bold>20</bold><italic><tp:taxon-name><tp:taxon-name-part taxon-name-part-type="genus" reg="Stipella">Stipella</tp:taxon-name-part> <tp:taxon-name-part taxon-name-part-type="species" reg="vigilans">vigilans</tp:taxon-name-part></tp:taxon-name></italic> from <tp:taxon-name><tp:taxon-name-part taxon-name-part-type="family">Simuliidae</tp:taxon-name-part></tp:taxon-name> larvae, thallus with mucilaginous material at the basal cell (arrow). Scale bars: 25 μm in all figures.</p></caption><graphic xmlns:xlink="http://www.w3.org/1999/xlink" xlink:href="mycokeys-67-055-g004.jpg" position="float" orientation="portrait" xlink:type="simple" id="oo_414542.jpg"><uri content-type="original_file" xlink:type="simple">https://binary.pensoft.net/fig/414542</uri></graphic></fig></tp:treatment-sec><ref-list><ref id="B22"><mixed-citation xmlns:xlink="http://www.w3.org/1999/xlink" xlink:type="simple"><person-group><name name-style="western"><surname>Lichtwardt</surname><given-names>RW</given-names></name></person-group> (<year>1984</year>) <article-title>Species of <tp:taxon-name><tp:taxon-name-part taxon-name-part-type="order">Harpellales</tp:taxon-name-part></tp:taxon-name> living within the guts of aquatic <tp:taxon-name><tp:taxon-name-part taxon-name-part-type="order">Diptera</tp:taxon-name-part></tp:taxon-name> larvae.</article-title><source>Mycotaxon</source><volume>19</volume>: <fpage>529</fpage>–<lpage>550</lpage>.</mixed-citation></ref><ref id="B47"><mixed-citation xmlns:xlink="http://www.w3.org/1999/xlink" xlink:type="simple"><person-group><name name-style="western"><surname>Santamaria</surname><given-names>S</given-names></name><name name-style="western"><surname>Girbal</surname><given-names>J</given-names></name></person-group> (<year>1997</year>) <article-title>Contribución al conocimiento de los <tp:taxon-name>Trichomycetes</tp:taxon-name> (<tp:taxon-name><tp:taxon-name-part taxon-name-part-type="kingdom">Fungi</tp:taxon-name-part></tp:taxon-name>, <tp:taxon-name><tp:taxon-name-part taxon-name-part-type="phylum">Zygomycotina</tp:taxon-name-part></tp:taxon-name>) Ibéricos.</article-title><source>Anales del Jardín Botánico de Madrid</source><volume>55</volume>: <fpage>219</fpage>–<lpage>223</lpage>. <ext-link xlink:type="simple" ext-link-type="doi" xlink:href="10.3989/ajbm.1997.v55.i2.270">https://doi.org/10.3989/ajbm.1997.v55.i2.270</ext-link></mixed-citation></ref><ref id="B12"><mixed-citation xmlns:xlink="http://www.w3.org/1999/xlink" xlink:type="simple"><person-group><name name-style="western"><surname>Hapsari</surname><given-names>MP</given-names></name><name name-style="western"><surname>White</surname><given-names>MM</given-names></name><name name-style="western"><surname>Hyde</surname><given-names>KD</given-names></name></person-group> (<year>2009</year>) <article-title>Freshwater trichomycetes from northern Thailand.</article-title><source>Cryptogamie, Mycologie</source><volume>30</volume>: <fpage>405</fpage>–<lpage>425</lpage>.</mixed-citation></ref><ref id="B49"><mixed-citation xmlns:xlink="http://www.w3.org/1999/xlink" xlink:type="simple"><person-group><name name-style="western"><surname>Strongman</surname><given-names>DB</given-names></name></person-group> (<year>2007</year>) <article-title><tp:taxon-name>Trichomycetes</tp:taxon-name> in aquatic insects from Prince Edward Island, Canada.</article-title><source>Canadian Journal of Botany</source><volume>83</volume>: <fpage>949</fpage>–<lpage>963</lpage>. <ext-link xlink:type="simple" ext-link-type="doi" xlink:href="10.1139/B07-095">https://doi.org/10.1139/B07-095</ext-link></mixed-citation></ref><ref id="B50"><mixed-citation xmlns:xlink="http://www.w3.org/1999/xlink" xlink:type="simple"><person-group><name name-style="western"><surname>Strongman</surname><given-names>DB</given-names></name></person-group> (<year>2010</year>) <article-title><tp:taxon-name>Trichomycetes</tp:taxon-name> from Newfoundland, including Gros Morne National Park.</article-title><source>Botany</source><volume>88</volume>: <fpage>1011</fpage>–<lpage>1022</lpage>. <ext-link xlink:type="simple" ext-link-type="doi" xlink:href="10.1139/B10-073">https://doi.org/10.1139/B10-073</ext-link></mixed-citation></ref><ref id="B52"><mixed-citation xmlns:xlink="http://www.w3.org/1999/xlink" xlink:type="simple"><person-group><name name-style="western"><surname>Strongman</surname><given-names>DB</given-names></name><name name-style="western"><surname>White</surname><given-names>MM</given-names></name></person-group> (<year>2008</year>) <article-title><tp:taxon-name>Trichomycetes</tp:taxon-name> from lentic and lotic aquatic habitats in Ontario, Canada.</article-title><source>Botany</source><volume>86</volume>: <fpage>1449</fpage>–<lpage>1466</lpage>. <ext-link xlink:type="simple" ext-link-type="doi" xlink:href="10.1139/B08-107">https://doi.org/10.1139/B08-107</ext-link></mixed-citation></ref></ref-list></tp:taxon-treatment>
