# Supplementary material for: First record of Harpellales, Orphellales (Kickxellomycotina) and Amoebidiales (Mesomycetozoea) from Bulgaria, including a new species of Glotzia
Source: MycoKeys. 2020 May 27;67:55–80. doi: 10.3897/mycokeys.67.52055 (PMC7270078; doi:10.3897/mycokeys.67.52055)
Supplement: XML Treatment for Stipella vigilans [file mycokeys.67.52055-treatment10.xml]

<!DOCTYPE tp:taxon-treatment
  PUBLIC "-//TaxonX//DTD Taxonomic Treatment Publishing DTD v0 20100105//EN" "tax-treatment-NSO.dtd">
<tp:taxon-treatment xmlns:tp="http://www.plazi.org/taxpub"><tp:treatment-meta><kwd-group><label>Taxon classification</label><kwd><named-content xmlns:xlink="http://www.w3.org/1999/xlink" content-type="kingdom">Fungi</named-content></kwd><kwd><named-content xmlns:xlink="http://www.w3.org/1999/xlink" content-type="order">Harpellales</named-content></kwd><kwd><named-content xmlns:xlink="http://www.w3.org/1999/xlink" content-type="family">Legeriomycetaceae</named-content></kwd></kwd-group><mixed-citation publication-type="journal"><person-group><name><surname>Valle</surname><given-names>Laia Guàrdia</given-names></name><name><surname>Stoianova</surname><given-names>Desislava</given-names></name></person-group><article-title>First record of <tp:taxon-name><tp:taxon-name-part taxon-name-part-type="order">Harpellales</tp:taxon-name-part></tp:taxon-name>, <tp:taxon-name><tp:taxon-name-part taxon-name-part-type="order">Orphellales</tp:taxon-name-part></tp:taxon-name> (<tp:taxon-name><tp:taxon-name-part taxon-name-part-type="subdivision">Kickxellomycotina</tp:taxon-name-part></tp:taxon-name>) and <tp:taxon-name><tp:taxon-name-part taxon-name-part-type="order">Amoebidiales</tp:taxon-name-part></tp:taxon-name> (<tp:taxon-name><tp:taxon-name-part taxon-name-part-type="class">Mesomycetozoea</tp:taxon-name-part></tp:taxon-name>) from Bulgaria, including a new species of <italic><tp:taxon-name><tp:taxon-name-part taxon-name-part-type="genus" reg="Glotzia">Glotzia</tp:taxon-name-part></tp:taxon-name></italic></article-title><source>MycoKeys</source><day>27</day><month>5</month><year>2020</year><volume>67</volume><fpage>55</fpage><lpage>80</lpage><pub-id pub-id-type="doi">10.3897/mycokeys.67.52055</pub-id></mixed-citation></tp:treatment-meta><tp:nomenclature><tp:taxon-name><object-id xmlns:xlink="http://www.w3.org/1999/xlink" content-type="arpha" xlink:type="simple">BC2FE655-9A63-5C19-99FB-6AE44A9CE22C</object-id>
              <tp:taxon-name-part taxon-name-part-type="genus" reg="Stipella">Stipella</tp:taxon-name-part>
              <tp:taxon-name-part taxon-name-part-type="species" reg="vigilans">vigilans</tp:taxon-name-part>
            </tp:taxon-name><tp:taxon-authority>Léger &amp; Gauthier, 1932.</tp:taxon-authority><xref ref-type="fig" rid="F4">Fig. 20</xref></tp:nomenclature><tp:treatment-sec sec-type="material" id="SECID0EB4AG"><title>Specimens examined.</title><p>Site 4: slides BUL–4–3, BUL–4–11.</p></tp:treatment-sec><tp:treatment-sec sec-type="notes" id="SECID0EG4AG"><title>Notes.</title><p><italic><tp:taxon-name><tp:taxon-name-part taxon-name-part-type="genus" reg="Stipella">Stipella</tp:taxon-name-part> <tp:taxon-name-part taxon-name-part-type="species" reg="vigilans">vigilans</tp:taxon-name-part></tp:taxon-name></italic> was originally described from the French Alps in the hindgut of <tp:taxon-name><tp:taxon-name-part taxon-name-part-type="family">Simuliidae</tp:taxon-name-part></tp:taxon-name>, together with the protozoan <italic><tp:taxon-name><tp:taxon-name-part taxon-name-part-type="genus" reg="Paramoebidium">Paramoebidium</tp:taxon-name-part></tp:taxon-name></italic> sp. (Léger and Gauthier 1932). This species was also reported from Spain (<xref ref-type="bibr" rid="B58">Valle 2007</xref>), England (<xref ref-type="bibr" rid="B38">Moss 1970</xref>), Armenia (<xref ref-type="bibr" rid="B44">Nelder et al. 2005</xref>), Thailand (<xref ref-type="bibr" rid="B12">Hapsari et al. 2009</xref>). The species is easily distinguished by the particular basal cell, simple or forked, verrucose and narrowing in the most basal section, attached to the hindgut by means of a mucilaginous adhesive substance (holdfast) (Fig. <xref ref-type="fig" rid="F4">20</xref>). The trichospores of <italic><tp:taxon-name><tp:taxon-name-part taxon-name-part-type="genus" reg="Stipella">S.</tp:taxon-name-part> <tp:taxon-name-part taxon-name-part-type="species" reg="vigilans">vigilans</tp:taxon-name-part></tp:taxon-name></italic> are also very characteristic, almost cylindrical, measuring 35–50 × 3–4.5 µm in our collections, although probably somewhat young, they fit the original description, according to Léger and Gauthier (1932). We did not see released trichospores, since none of them was mature enough in our collections. Trichospores in this species bear three petaloid appendages, which are visible inside the generative cells before detachment.</p><fig id="F4" position="float" orientation="portrait"><object-id xmlns:xlink="http://www.w3.org/1999/xlink" content-type="doi" xlink:type="simple">10.3897/mycokeys.67.52055.figures17-20</object-id><object-id xmlns:xlink="http://www.w3.org/1999/xlink" content-type="arpha" xlink:type="simple">F7EBE2F2-581E-50D0-8DEA-5E9875686E5D</object-id><label>Figures 17–20.</label><caption><p>Various species of <tp:taxon-name><tp:taxon-name-part taxon-name-part-type="order">Harpellales</tp:taxon-name-part></tp:taxon-name>. <bold>17</bold><italic><tp:taxon-name><tp:taxon-name-part taxon-name-part-type="genus" reg="Smittium">Smittium</tp:taxon-name-part> <tp:taxon-name-part taxon-name-part-type="species" reg="dipterorum">dipterorum</tp:taxon-name-part></tp:taxon-name></italic> from <tp:taxon-name><tp:taxon-name-part taxon-name-part-type="family">Chironomidae</tp:taxon-name-part></tp:taxon-name> larvae; thallus overview with fertile branches and trichospores <bold>18</bold><italic><tp:taxon-name><tp:taxon-name-part taxon-name-part-type="genus" reg="Spartiella">Spartiella</tp:taxon-name-part> <tp:taxon-name-part taxon-name-part-type="species" reg="barbata">barbata</tp:taxon-name-part></tp:taxon-name></italic> from <tp:taxon-name><tp:taxon-name-part taxon-name-part-type="family">Baetidae</tp:taxon-name-part></tp:taxon-name> nymphs, fertile branches with trichospores <bold>19</bold><italic><tp:taxon-name><tp:taxon-name-part taxon-name-part-type="genus" reg="Stachylina">Stachylina</tp:taxon-name-part> <tp:taxon-name-part taxon-name-part-type="species" reg="nana">nana</tp:taxon-name-part></tp:taxon-name></italic> from <tp:taxon-name><tp:taxon-name-part taxon-name-part-type="family">Chironomidae</tp:taxon-name-part></tp:taxon-name> larvae, thallus overview with trichospores <bold>20</bold><italic><tp:taxon-name><tp:taxon-name-part taxon-name-part-type="genus" reg="Stipella">Stipella</tp:taxon-name-part> <tp:taxon-name-part taxon-name-part-type="species" reg="vigilans">vigilans</tp:taxon-name-part></tp:taxon-name></italic> from <tp:taxon-name><tp:taxon-name-part taxon-name-part-type="family">Simuliidae</tp:taxon-name-part></tp:taxon-name> larvae, thallus with mucilaginous material at the basal cell (arrow). Scale bars: 25 μm in all figures.</p></caption><graphic xmlns:xlink="http://www.w3.org/1999/xlink" xlink:href="mycokeys-67-055-g004.jpg" position="float" orientation="portrait" xlink:type="simple" id="oo_414542.jpg"><uri content-type="original_file" xlink:type="simple">https://binary.pensoft.net/fig/414542</uri></graphic></fig></tp:treatment-sec><ref-list><ref id="B58"><mixed-citation xmlns:xlink="http://www.w3.org/1999/xlink" xlink:type="simple"><person-group><name name-style="western"><surname>Valle</surname><given-names>LG</given-names></name></person-group> (<year>2007</year>) <article-title>New species and summary of Iberian <tp:taxon-name><tp:taxon-name-part taxon-name-part-type="order">Harpellales</tp:taxon-name-part></tp:taxon-name>.</article-title><source>Mycologia</source><volume>99</volume>: <fpage>442</fpage>–<lpage>455</lpage>. <ext-link xlink:type="simple" ext-link-type="doi" xlink:href="10.1080/15572536.2007.11832569">https://doi.org/10.1080/15572536.2007.11832569</ext-link></mixed-citation></ref><ref id="B38"><mixed-citation xmlns:xlink="http://www.w3.org/1999/xlink" xlink:type="simple"><person-group><name name-style="western"><surname>Moss</surname><given-names>ST</given-names></name></person-group> (<year>1970</year>) <article-title><tp:taxon-name>Trichomycetes</tp:taxon-name> inhabiting the digestive tract of <italic><tp:taxon-name><tp:taxon-name-part taxon-name-part-type="genus">Simulium</tp:taxon-name-part> <tp:taxon-name-part taxon-name-part-type="species">equinum</tp:taxon-name-part></tp:taxon-name></italic> larvae.</article-title><source>Transactions of the British Mycological Society</source><volume>54</volume>: <fpage>1</fpage>–<lpage>13</lpage>. <ext-link xlink:type="simple" ext-link-type="doi" xlink:href="10.1016/S0007-1536(70)80118-8">https://doi.org/10.1016/S0007-1536(70)80118-8</ext-link></mixed-citation></ref><ref id="B44"><mixed-citation xmlns:xlink="http://www.w3.org/1999/xlink" xlink:type="simple"><person-group><name name-style="western"><surname>Nelder</surname><given-names>MP</given-names></name><name name-style="western"><surname>McCreadie</surname><given-names>JW</given-names></name><name name-style="western"><surname>Kachvoryan</surname><given-names>EA</given-names></name></person-group> (<year>2005</year>) Do gut symbiotes reflect the endemism of their host back flies (<tp:taxon-name><tp:taxon-name-part taxon-name-part-type="order">Diptera</tp:taxon-name-part></tp:taxon-name>: <tp:taxon-name><tp:taxon-name-part taxon-name-part-type="family">Simuliidae</tp:taxon-name-part></tp:taxon-name>) in the Caucasus of Armenia? Journal of Biogeography 32: 1333−1341. <ext-link xlink:type="simple" ext-link-type="doi" xlink:href="10.1111/j.1365-2699.2005.01291.x">https://doi.org/10.1111/j.1365-2699.2005.01291.x</ext-link></mixed-citation></ref><ref id="B12"><mixed-citation xmlns:xlink="http://www.w3.org/1999/xlink" xlink:type="simple"><person-group><name name-style="western"><surname>Hapsari</surname><given-names>MP</given-names></name><name name-style="western"><surname>White</surname><given-names>MM</given-names></name><name name-style="western"><surname>Hyde</surname><given-names>KD</given-names></name></person-group> (<year>2009</year>) <article-title>Freshwater trichomycetes from northern Thailand.</article-title><source>Cryptogamie, Mycologie</source><volume>30</volume>: <fpage>405</fpage>–<lpage>425</lpage>.</mixed-citation></ref></ref-list></tp:taxon-treatment>
