# Supplementary material for: First record of Harpellales, Orphellales (Kickxellomycotina) and Amoebidiales (Mesomycetozoea) from Bulgaria, including a new species of Glotzia
Source: MycoKeys. 2020 May 27;67:55–80. doi: 10.3897/mycokeys.67.52055 (PMC7270078; doi:10.3897/mycokeys.67.52055)
Supplement: XML Treatment for Orphella helicospora [file mycokeys.67.52055-treatment13.xml]

<!DOCTYPE tp:taxon-treatment
  PUBLIC "-//TaxonX//DTD Taxonomic Treatment Publishing DTD v0 20100105//EN" "tax-treatment-NSO.dtd">
<tp:taxon-treatment xmlns:tp="http://www.plazi.org/taxpub"><tp:treatment-meta><kwd-group><label>Taxon classification</label><kwd><named-content xmlns:xlink="http://www.w3.org/1999/xlink" content-type="kingdom">Fungi</named-content></kwd><kwd><named-content xmlns:xlink="http://www.w3.org/1999/xlink" content-type="order">Orphellales</named-content></kwd><kwd><named-content xmlns:xlink="http://www.w3.org/1999/xlink" content-type="family">Legeriomycetaceae</named-content></kwd></kwd-group><mixed-citation publication-type="journal"><person-group><name><surname>Valle</surname><given-names>Laia Guàrdia</given-names></name><name><surname>Stoianova</surname><given-names>Desislava</given-names></name></person-group><article-title>First record of <tp:taxon-name><tp:taxon-name-part taxon-name-part-type="order">Harpellales</tp:taxon-name-part></tp:taxon-name>, <tp:taxon-name><tp:taxon-name-part taxon-name-part-type="order">Orphellales</tp:taxon-name-part></tp:taxon-name> (<tp:taxon-name><tp:taxon-name-part taxon-name-part-type="subdivision">Kickxellomycotina</tp:taxon-name-part></tp:taxon-name>) and <tp:taxon-name><tp:taxon-name-part taxon-name-part-type="order">Amoebidiales</tp:taxon-name-part></tp:taxon-name> (<tp:taxon-name><tp:taxon-name-part taxon-name-part-type="class">Mesomycetozoea</tp:taxon-name-part></tp:taxon-name>) from Bulgaria, including a new species of <italic><tp:taxon-name><tp:taxon-name-part taxon-name-part-type="genus" reg="Glotzia">Glotzia</tp:taxon-name-part></tp:taxon-name></italic></article-title><source>MycoKeys</source><day>27</day><month>5</month><year>2020</year><volume>67</volume><fpage>55</fpage><lpage>80</lpage><pub-id pub-id-type="doi">10.3897/mycokeys.67.52055</pub-id></mixed-citation></tp:treatment-meta><tp:nomenclature><tp:taxon-name><object-id xmlns:xlink="http://www.w3.org/1999/xlink" content-type="arpha" xlink:type="simple">825E9593-DC69-5125-A439-385D9D118D23</object-id>
              <tp:taxon-name-part taxon-name-part-type="genus" reg="Orphella">Orphella</tp:taxon-name-part>
              <tp:taxon-name-part taxon-name-part-type="species" reg="helicospora">helicospora</tp:taxon-name-part>
            </tp:taxon-name><tp:taxon-authority>Santam &amp; Girbal, 1998.</tp:taxon-authority><xref ref-type="fig" rid="F5">Figs 24</xref><xref ref-type="fig" rid="F5">, 25</xref></tp:nomenclature><tp:treatment-sec sec-type="material" id="SECID0E4KBG"><title>Specimens examined.</title><p>site 4: slide BUL-4-1; Site 7: slide BUL-7-6; site 10: slides BUL-10-2, BUL-10-5.</p></tp:treatment-sec><tp:treatment-sec sec-type="notes" id="SECID0ECLBG"><title>Notes.</title><p>Species were obtained from the hindgut lining of <tp:taxon-name><tp:taxon-name-part taxon-name-part-type="family">Leuctridae</tp:taxon-name-part></tp:taxon-name> nymphs (mainly <italic><tp:taxon-name><tp:taxon-name-part taxon-name-part-type="genus" reg="Leuctra">Leuctra</tp:taxon-name-part> <tp:taxon-name-part taxon-name-part-type="species" reg="hippopus">hippopus</tp:taxon-name-part></tp:taxon-name></italic>). We found several thalli, most of them producing trichospores and one also bearing helicoidal zygospores, formed homothallically, measuring 25–27 × 5.5–6.5 µm, growing on a fusiform zygosporophore measuring 20–23 × 7–8.5 µm, with a 3 µm long supporting cell and a sigmoid or reflexed intermediate cell about 20–24 µm long in the specimens seen (Fig. <xref ref-type="fig" rid="F5">24</xref>). All the characteristics of spores and accompanying cells fit those of the specimens reported from other localities in Europe, including Spain (<xref ref-type="bibr" rid="B48">Santamaria and Girbal 1998</xref>; <xref ref-type="bibr" rid="B66">Valle and Santamaria 2005</xref>), Norway (<xref ref-type="bibr" rid="B72">White and Lichtwardt 2004</xref>); Italy (<xref ref-type="bibr" rid="B67">Valle et al. 2013</xref>). Thallus has the characteristic basal cell (Fig. <xref ref-type="fig" rid="F5">25</xref>) and lateral subsidiary branches.</p><fig id="F5" position="float" orientation="portrait"><object-id xmlns:xlink="http://www.w3.org/1999/xlink" content-type="doi" xlink:type="simple">10.3897/mycokeys.67.52055.figures21-25</object-id><object-id xmlns:xlink="http://www.w3.org/1999/xlink" content-type="arpha" xlink:type="simple">A5BFEF80-9E31-5D45-8668-7A6406CBB927</object-id><label>Figures 21–25.</label><caption><p>Various species of <tp:taxon-name><tp:taxon-name-part taxon-name-part-type="order">Orphellales</tp:taxon-name-part></tp:taxon-name>. <bold>21</bold><italic><tp:taxon-name><tp:taxon-name-part taxon-name-part-type="genus" reg="Orphella">Orphella</tp:taxon-name-part> <tp:taxon-name-part taxon-name-part-type="species" reg="catalaunica">catalaunica</tp:taxon-name-part></tp:taxon-name></italic> from <tp:taxon-name><tp:taxon-name-part taxon-name-part-type="family">Leuctridae</tp:taxon-name-part></tp:taxon-name> nymphs, trichospores and accompanying cells <bold>22, 23</bold><italic><tp:taxon-name><tp:taxon-name-part taxon-name-part-type="genus" reg="Orphella">Orphella</tp:taxon-name-part> <tp:taxon-name-part taxon-name-part-type="species" reg="coronata">coronata</tp:taxon-name-part></tp:taxon-name></italic> from <tp:taxon-name><tp:taxon-name-part taxon-name-part-type="family">Nemouridae</tp:taxon-name-part></tp:taxon-name> nymphs <bold>22</bold> allantoid trichospores and accompanying cells <bold>23</bold> zygospores produced homothallically <bold>24, 25</bold><italic><tp:taxon-name><tp:taxon-name-part taxon-name-part-type="genus" reg="Orphella">Orphella</tp:taxon-name-part> <tp:taxon-name-part taxon-name-part-type="species" reg="helicospora">helicospora</tp:taxon-name-part></tp:taxon-name></italic> from <tp:taxon-name><tp:taxon-name-part taxon-name-part-type="family">Leuctridae</tp:taxon-name-part></tp:taxon-name> nymphs: <bold>24</bold> homothallical zygospores and accompanying cells <bold>25</bold> basal cell and holdfast. Scale bars: 25 μm in all figures.</p></caption><graphic xmlns:xlink="http://www.w3.org/1999/xlink" xlink:href="mycokeys-67-055-g005.jpg" position="float" orientation="portrait" xlink:type="simple" id="oo_414543.jpg"><uri content-type="original_file" xlink:type="simple">https://binary.pensoft.net/fig/414543</uri></graphic></fig></tp:treatment-sec><ref-list><ref id="B48"><mixed-citation xmlns:xlink="http://www.w3.org/1999/xlink" xlink:type="simple"><person-group><name name-style="western"><surname>Santamaria</surname><given-names>S</given-names></name><name name-style="western"><surname>Girbal</surname><given-names>J</given-names></name></person-group> (<year>1998</year>) <article-title>Two new species of <italic><tp:taxon-name><tp:taxon-name-part taxon-name-part-type="genus">Orphella</tp:taxon-name-part></tp:taxon-name></italic> from Spain.</article-title><source>Mycological Research</source><volume>102</volume>: <fpage>174</fpage>–<lpage>178</lpage>. <ext-link xlink:type="simple" ext-link-type="doi" xlink:href="10.1017/S0953756297004607">https://doi.org/10.1017/S0953756297004607</ext-link></mixed-citation></ref><ref id="B66"><mixed-citation xmlns:xlink="http://www.w3.org/1999/xlink" xlink:type="simple"><person-group><name name-style="western"><surname>Valle</surname><given-names>LG</given-names></name><name name-style="western"><surname>Santamaria</surname><given-names>S</given-names></name></person-group> (<year>2005</year>) <article-title>Zygospores as evidence of sexual reproduction in the genus <italic><tp:taxon-name><tp:taxon-name-part taxon-name-part-type="genus">Orphella</tp:taxon-name-part></tp:taxon-name></italic>.</article-title><source>Mycologia</source><volume>97</volume>: <fpage>1335</fpage>–<lpage>1347</lpage>. <ext-link xlink:type="simple" ext-link-type="doi" xlink:href="10.1080/15572536.2006.11832740">https://doi.org/10.1080/15572536.2006.11832740</ext-link></mixed-citation></ref><ref id="B72"><mixed-citation xmlns:xlink="http://www.w3.org/1999/xlink" xlink:type="simple"><person-group><name name-style="western"><surname>White</surname><given-names>MM</given-names></name><name name-style="western"><surname>Lichtwardt</surname><given-names>RW</given-names></name></person-group> (<year>2004</year>) <article-title>Fungal symbionts (<tp:taxon-name><tp:taxon-name-part taxon-name-part-type="order">Harpellales</tp:taxon-name-part></tp:taxon-name>) in Norwegian aquatic insect larvae.</article-title><source>Mycologia</source><volume>96</volume>: <fpage>891</fpage>–<lpage>910</lpage>. <ext-link xlink:type="simple" ext-link-type="doi" xlink:href="10.1080/15572536.2005.11832936">https://doi.org/10.1080/15572536.2005.11832936</ext-link></mixed-citation></ref><ref id="B67"><mixed-citation xmlns:xlink="http://www.w3.org/1999/xlink" xlink:type="simple"><person-group><name name-style="western"><surname>Valle</surname><given-names>LG</given-names></name><name name-style="western"><surname>Rossi</surname><given-names>W</given-names></name><name name-style="western"><surname>Santamaria</surname><given-names>S</given-names></name></person-group> (<year>2013</year>) <article-title>New species and new records of trichomycetes from Italy.</article-title><source>Mycologia</source><volume>105</volume>: <fpage>712</fpage>–<lpage>727</lpage>. <ext-link xlink:type="simple" ext-link-type="doi" xlink:href="10.3852/12-184">https://doi.org/10.3852/12-184</ext-link></mixed-citation></ref></ref-list></tp:taxon-treatment>
