# Supplementary material for: First record of Harpellales, Orphellales (Kickxellomycotina) and Amoebidiales (Mesomycetozoea) from Bulgaria, including a new species of Glotzia
Source: MycoKeys. 2020 May 27;67:55–80. doi: 10.3897/mycokeys.67.52055 (PMC7270078; doi:10.3897/mycokeys.67.52055)
Supplement: XML Treatment for Paramoebidium chattoni [file mycokeys.67.52055-treatment15.xml]

<!DOCTYPE tp:taxon-treatment
  PUBLIC "-//TaxonX//DTD Taxonomic Treatment Publishing DTD v0 20100105//EN" "tax-treatment-NSO.dtd">
<tp:taxon-treatment xmlns:tp="http://www.plazi.org/taxpub"><tp:treatment-meta><kwd-group><label>Taxon classification</label><kwd><named-content xmlns:xlink="http://www.w3.org/1999/xlink" content-type="kingdom">Fungi</named-content></kwd><kwd><named-content xmlns:xlink="http://www.w3.org/1999/xlink" content-type="order">Amoebidiales</named-content></kwd><kwd><named-content xmlns:xlink="http://www.w3.org/1999/xlink" content-type="family">Legeriomycetaceae</named-content></kwd></kwd-group><mixed-citation publication-type="journal"><person-group><name><surname>Valle</surname><given-names>Laia Guàrdia</given-names></name><name><surname>Stoianova</surname><given-names>Desislava</given-names></name></person-group><article-title>First record of <tp:taxon-name><tp:taxon-name-part taxon-name-part-type="order">Harpellales</tp:taxon-name-part></tp:taxon-name>, <tp:taxon-name><tp:taxon-name-part taxon-name-part-type="order">Orphellales</tp:taxon-name-part></tp:taxon-name> (<tp:taxon-name><tp:taxon-name-part taxon-name-part-type="subdivision">Kickxellomycotina</tp:taxon-name-part></tp:taxon-name>) and <tp:taxon-name><tp:taxon-name-part taxon-name-part-type="order">Amoebidiales</tp:taxon-name-part></tp:taxon-name> (<tp:taxon-name><tp:taxon-name-part taxon-name-part-type="class">Mesomycetozoea</tp:taxon-name-part></tp:taxon-name>) from Bulgaria, including a new species of <italic><tp:taxon-name><tp:taxon-name-part taxon-name-part-type="genus" reg="Glotzia">Glotzia</tp:taxon-name-part></tp:taxon-name></italic></article-title><source>MycoKeys</source><day>27</day><month>5</month><year>2020</year><volume>67</volume><fpage>55</fpage><lpage>80</lpage><pub-id pub-id-type="doi">10.3897/mycokeys.67.52055</pub-id></mixed-citation></tp:treatment-meta><tp:nomenclature><tp:taxon-name><object-id xmlns:xlink="http://www.w3.org/1999/xlink" content-type="arpha" xlink:type="simple">D5790869-A23B-5C04-BED0-84DC09839F86</object-id>
              <tp:taxon-name-part taxon-name-part-type="genus" reg="Paramoebidium">Paramoebidium</tp:taxon-name-part>
              <tp:taxon-name-part taxon-name-part-type="species" reg="chattoni">chattoni</tp:taxon-name-part>
            </tp:taxon-name><tp:taxon-authority>Léger &amp; Duboscq ex LG Valle, 2014b</tp:taxon-authority><xref ref-type="fig" rid="F6">Fig. 27</xref></tp:nomenclature><tp:treatment-sec sec-type="material" id="SECID0EDTBG"><title>Specimens examined.</title><p>Site 2: slide BUL–2–6.</p></tp:treatment-sec><tp:treatment-sec sec-type="notes" id="SECID0EITBG"><title>Notes.</title><p>This species of <italic><tp:taxon-name><tp:taxon-name-part taxon-name-part-type="genus" reg="Paramoebidium">Paramoebidium</tp:taxon-name-part></tp:taxon-name></italic> is common within <tp:taxon-name><tp:taxon-name-part taxon-name-part-type="family">Simuliidae</tp:taxon-name-part></tp:taxon-name> hosts and is identifiable by having the widest diameter of thallus at the basal to middle sections, slightly tapering towards the distal end. It has a non-cellular holdfast located at the proximal end smaller in diameter (12–27 µm) than the thallus, cylindrical or slightly campanulate (<xref ref-type="bibr" rid="B62">Valle 2014b</xref>). Bulgarian species perfectly match with the original description (Léger and Duboscq 1948) and with that provided in the validation of the species by <xref ref-type="bibr" rid="B62">Valle (2014b)</xref>. The species was recently reported from Colombia (<xref ref-type="bibr" rid="B1">Barón and Valle 2018</xref>). In our collections, <italic><tp:taxon-name><tp:taxon-name-part taxon-name-part-type="genus" reg="Simuliomyces">Simuliomyces</tp:taxon-name-part> <tp:taxon-name-part taxon-name-part-type="species" reg="microsporus">microsporus</tp:taxon-name-part></tp:taxon-name></italic> was often found attached to the thalli of this <italic><tp:taxon-name><tp:taxon-name-part taxon-name-part-type="genus" reg="Paramoebidium">Paramoebidium</tp:taxon-name-part></tp:taxon-name></italic> (Fig. <xref ref-type="fig" rid="F6">27</xref>).</p></tp:treatment-sec><tp:treatment-sec><!--Section generated to contain objects referenced in tp:taxon-treatment.--><fig id="F6" position="float" orientation="portrait"><object-id xmlns:xlink="http://www.w3.org/1999/xlink" content-type="doi" xlink:type="simple">10.3897/mycokeys.67.52055.figures26-30</object-id><object-id xmlns:xlink="http://www.w3.org/1999/xlink" content-type="arpha" xlink:type="simple">81434172-4688-5763-B8FF-6807516250FC</object-id><label>Figures 26–30.</label><caption><p>Various species of <tp:taxon-name><tp:taxon-name-part taxon-name-part-type="order">Amoebidiales</tp:taxon-name-part></tp:taxon-name>. <bold>26</bold><italic><tp:taxon-name><tp:taxon-name-part taxon-name-part-type="genus" reg="Paramoebidium">Paramoebidium</tp:taxon-name-part> <tp:taxon-name-part taxon-name-part-type="species" reg="angulatum">angulatum</tp:taxon-name-part></tp:taxon-name></italic> from <tp:taxon-name><tp:taxon-name-part taxon-name-part-type="family">Nemouridae</tp:taxon-name-part></tp:taxon-name> nymphs, thalli overview with typical angular shape at the upper section <bold>27</bold><italic><tp:taxon-name><tp:taxon-name-part taxon-name-part-type="genus" reg="Paramoebidium">Paramoebidium</tp:taxon-name-part> <tp:taxon-name-part taxon-name-part-type="species" reg="chattoni">chattoni</tp:taxon-name-part></tp:taxon-name></italic> from <tp:taxon-name><tp:taxon-name-part taxon-name-part-type="family">Simuliidae</tp:taxon-name-part></tp:taxon-name> larva, overview, with thin filaments of <italic><tp:taxon-name><tp:taxon-name-part taxon-name-part-type="genus" reg="Simuliomyces">Simuliomyces</tp:taxon-name-part> <tp:taxon-name-part taxon-name-part-type="species" reg="microsporus">microsporus</tp:taxon-name-part></tp:taxon-name></italic><bold>28</bold><italic><tp:taxon-name><tp:taxon-name-part taxon-name-part-type="genus" reg="Paramoebidium">Paramoebidium</tp:taxon-name-part> <tp:taxon-name-part taxon-name-part-type="species" reg="curvum">curvum</tp:taxon-name-part></tp:taxon-name></italic> from <tp:taxon-name><tp:taxon-name-part taxon-name-part-type="family">Simuliidae</tp:taxon-name-part></tp:taxon-name> larva, overview <bold>29</bold><italic><tp:taxon-name><tp:taxon-name-part taxon-name-part-type="genus" reg="Paramoebidium">Paramoebidium</tp:taxon-name-part> <tp:taxon-name-part taxon-name-part-type="species" reg="hamatum">hamatum</tp:taxon-name-part></tp:taxon-name></italic> from <tp:taxon-name><tp:taxon-name-part taxon-name-part-type="family">Baetidae</tp:taxon-name-part></tp:taxon-name> nymphs, overview of various thalli in different growth phases <bold>30</bold><italic><tp:taxon-name><tp:taxon-name-part taxon-name-part-type="genus" reg="Paramoebidium">Paramoebidium</tp:taxon-name-part> <tp:taxon-name-part taxon-name-part-type="species" reg="inflexum">inflexum</tp:taxon-name-part></tp:taxon-name></italic> from <tp:taxon-name><tp:taxon-name-part taxon-name-part-type="family">Nemouridae</tp:taxon-name-part></tp:taxon-name> nymphs, thallus overview. Scale bars: 50 μm (<bold>26, 29, 30</bold>), 100 μm (<bold>27</bold>), 25 μm (<bold>28</bold>).</p></caption><graphic xmlns:xlink="http://www.w3.org/1999/xlink" xlink:href="mycokeys-67-055-g006.jpg" position="float" orientation="portrait" xlink:type="simple" id="oo_414544.jpg"><uri content-type="original_file" xlink:type="simple">https://binary.pensoft.net/fig/414544</uri></graphic></fig></tp:treatment-sec><ref-list><ref id="B62"><mixed-citation xmlns:xlink="http://www.w3.org/1999/xlink" xlink:type="simple"><person-group><name name-style="western"><surname>Valle</surname><given-names>LG</given-names></name></person-group> (<year>2014b</year>) <article-title>Validation of the trichomycete <italic><tp:taxon-name><tp:taxon-name-part taxon-name-part-type="genus">Paramoebidium</tp:taxon-name-part> <tp:taxon-name-part taxon-name-part-type="species">chattoni</tp:taxon-name-part></tp:taxon-name></italic> (<tp:taxon-name><tp:taxon-name-part taxon-name-part-type="order">Amoebidiales</tp:taxon-name-part></tp:taxon-name>, <tp:taxon-name><tp:taxon-name-part taxon-name-part-type="class">Mesomycetozoea</tp:taxon-name-part></tp:taxon-name>), a common and cosmopolitan black fly endosymbiont.</article-title><source>Mycologia</source><volume>106</volume>: <fpage>573</fpage>–<lpage>579</lpage>. <ext-link xlink:type="simple" ext-link-type="doi" xlink:href="10.3852/13-303">https://doi.org/10.3852/13-303</ext-link></mixed-citation></ref><ref id="B1"><mixed-citation xmlns:xlink="http://www.w3.org/1999/xlink" xlink:type="simple"><person-group><name name-style="western"><surname>Barón</surname><given-names>DE</given-names></name><name name-style="western"><surname>Valle</surname><given-names>LG</given-names></name></person-group> (<year>2018</year>) <article-title>First record of trichomycetes associated with aquatic insects from Colombian moorland and Andean forests.</article-title><source>Phytotaxa</source><volume>361</volume>: <fpage>001</fpage>–<lpage>024</lpage>. <ext-link xlink:type="simple" ext-link-type="doi" xlink:href="10.11646/phytotaxa.361.1.1">https://doi.org/10.11646/phytotaxa.361.1.1</ext-link></mixed-citation></ref></ref-list></tp:taxon-treatment>
