# Supplementary material for: First record of Harpellales, Orphellales (Kickxellomycotina) and Amoebidiales (Mesomycetozoea) from Bulgaria, including a new species of Glotzia
Source: MycoKeys. 2020 May 27;67:55–80. doi: 10.3897/mycokeys.67.52055 (PMC7270078; doi:10.3897/mycokeys.67.52055)
Supplement: XML Treatment for Paramoebidium curvum [file mycokeys.67.52055-treatment16.xml]

<!DOCTYPE tp:taxon-treatment
  PUBLIC "-//TaxonX//DTD Taxonomic Treatment Publishing DTD v0 20100105//EN" "tax-treatment-NSO.dtd">
<tp:taxon-treatment xmlns:tp="http://www.plazi.org/taxpub"><tp:treatment-meta><kwd-group><label>Taxon classification</label><kwd><named-content xmlns:xlink="http://www.w3.org/1999/xlink" content-type="kingdom">Fungi</named-content></kwd><kwd><named-content xmlns:xlink="http://www.w3.org/1999/xlink" content-type="order">Amoebidiales</named-content></kwd><kwd><named-content xmlns:xlink="http://www.w3.org/1999/xlink" content-type="family">Legeriomycetaceae</named-content></kwd></kwd-group><mixed-citation publication-type="journal"><person-group><name><surname>Valle</surname><given-names>Laia Guàrdia</given-names></name><name><surname>Stoianova</surname><given-names>Desislava</given-names></name></person-group><article-title>First record of <tp:taxon-name><tp:taxon-name-part taxon-name-part-type="order">Harpellales</tp:taxon-name-part></tp:taxon-name>, <tp:taxon-name><tp:taxon-name-part taxon-name-part-type="order">Orphellales</tp:taxon-name-part></tp:taxon-name> (<tp:taxon-name><tp:taxon-name-part taxon-name-part-type="subdivision">Kickxellomycotina</tp:taxon-name-part></tp:taxon-name>) and <tp:taxon-name><tp:taxon-name-part taxon-name-part-type="order">Amoebidiales</tp:taxon-name-part></tp:taxon-name> (<tp:taxon-name><tp:taxon-name-part taxon-name-part-type="class">Mesomycetozoea</tp:taxon-name-part></tp:taxon-name>) from Bulgaria, including a new species of <italic><tp:taxon-name><tp:taxon-name-part taxon-name-part-type="genus" reg="Glotzia">Glotzia</tp:taxon-name-part></tp:taxon-name></italic></article-title><source>MycoKeys</source><day>27</day><month>5</month><year>2020</year><volume>67</volume><fpage>55</fpage><lpage>80</lpage><pub-id pub-id-type="doi">10.3897/mycokeys.67.52055</pub-id></mixed-citation></tp:treatment-meta><tp:nomenclature><tp:taxon-name><object-id xmlns:xlink="http://www.w3.org/1999/xlink" content-type="arpha" xlink:type="simple">4F19093E-64FC-53E2-B39A-D4E8A4579F13</object-id>
              <tp:taxon-name-part taxon-name-part-type="genus" reg="Paramoebidium">Paramoebidium</tp:taxon-name-part>
              <tp:taxon-name-part taxon-name-part-type="species" reg="curvum">curvum</tp:taxon-name-part>
            </tp:taxon-name><tp:taxon-authority>Lichtw., 1979.</tp:taxon-authority><xref ref-type="fig" rid="F6">Fig. 28</xref></tp:nomenclature><tp:treatment-sec sec-type="material" id="SECID0EEWBG"><title>Specimens examined.</title><p>Site 2: slides BUL–2–1; BUL–2–6, BUL–2–7, BUL–2–10; Site 12: slide BUL–12–5.</p></tp:treatment-sec><tp:treatment-sec sec-type="notes" id="SECID0EJWBG"><title>Notes.</title><p>This species was found attached to the posterior hindgut or anal gills of larval <tp:taxon-name><tp:taxon-name-part taxon-name-part-type="family">Simuliidae</tp:taxon-name-part></tp:taxon-name> hosts, where we also found <italic><tp:taxon-name><tp:taxon-name-part taxon-name-part-type="genus" reg="Paramoebidium">P.</tp:taxon-name-part> <tp:taxon-name-part taxon-name-part-type="species" reg="chattoni">chattoni</tp:taxon-name-part></tp:taxon-name></italic>. In Bulgaria, the species was quite common in the black fly hosts dissected. All the individuals had the typical characteristics of the species (<xref ref-type="bibr" rid="B7">Dang and Lichtwardt 1979</xref>), with a holdfast placed on the incurved section of the thallus. This species is known from USA (<xref ref-type="bibr" rid="B7">Dang and Lichtwardt 1979</xref>), Sweden (<xref ref-type="bibr" rid="B22">Lichtwardt 1984</xref>), Armenia (<xref ref-type="bibr" rid="B44">Nelder et al. 2005</xref>), Canada (<xref ref-type="bibr" rid="B52">Strongman and White 2008</xref>), Spain (Valle and Santamaria 2009, <xref ref-type="bibr" rid="B62">Valle 2014b</xref>), Italy (<xref ref-type="bibr" rid="B68">Valle et al. 2014</xref>). <italic><tp:taxon-name><tp:taxon-name-part taxon-name-part-type="genus" reg="Paramoebidium">P.</tp:taxon-name-part> <tp:taxon-name-part taxon-name-part-type="species" reg="curvum">curvum</tp:taxon-name-part></tp:taxon-name></italic> is probably very common and cosmopolitan as their hosts, but their thalli can be easily overlooked when attached to or near to the anal gills.</p></tp:treatment-sec><tp:treatment-sec><!--Section generated to contain objects referenced in tp:taxon-treatment.--><fig id="F6" position="float" orientation="portrait"><object-id xmlns:xlink="http://www.w3.org/1999/xlink" content-type="doi" xlink:type="simple">10.3897/mycokeys.67.52055.figures26-30</object-id><object-id xmlns:xlink="http://www.w3.org/1999/xlink" content-type="arpha" xlink:type="simple">81434172-4688-5763-B8FF-6807516250FC</object-id><label>Figures 26–30.</label><caption><p>Various species of <tp:taxon-name><tp:taxon-name-part taxon-name-part-type="order">Amoebidiales</tp:taxon-name-part></tp:taxon-name>. <bold>26</bold><italic><tp:taxon-name><tp:taxon-name-part taxon-name-part-type="genus" reg="Paramoebidium">Paramoebidium</tp:taxon-name-part> <tp:taxon-name-part taxon-name-part-type="species" reg="angulatum">angulatum</tp:taxon-name-part></tp:taxon-name></italic> from <tp:taxon-name><tp:taxon-name-part taxon-name-part-type="family">Nemouridae</tp:taxon-name-part></tp:taxon-name> nymphs, thalli overview with typical angular shape at the upper section <bold>27</bold><italic><tp:taxon-name><tp:taxon-name-part taxon-name-part-type="genus" reg="Paramoebidium">Paramoebidium</tp:taxon-name-part> <tp:taxon-name-part taxon-name-part-type="species" reg="chattoni">chattoni</tp:taxon-name-part></tp:taxon-name></italic> from <tp:taxon-name><tp:taxon-name-part taxon-name-part-type="family">Simuliidae</tp:taxon-name-part></tp:taxon-name> larva, overview, with thin filaments of <italic><tp:taxon-name><tp:taxon-name-part taxon-name-part-type="genus" reg="Simuliomyces">Simuliomyces</tp:taxon-name-part> <tp:taxon-name-part taxon-name-part-type="species" reg="microsporus">microsporus</tp:taxon-name-part></tp:taxon-name></italic><bold>28</bold><italic><tp:taxon-name><tp:taxon-name-part taxon-name-part-type="genus" reg="Paramoebidium">Paramoebidium</tp:taxon-name-part> <tp:taxon-name-part taxon-name-part-type="species" reg="curvum">curvum</tp:taxon-name-part></tp:taxon-name></italic> from <tp:taxon-name><tp:taxon-name-part taxon-name-part-type="family">Simuliidae</tp:taxon-name-part></tp:taxon-name> larva, overview <bold>29</bold><italic><tp:taxon-name><tp:taxon-name-part taxon-name-part-type="genus" reg="Paramoebidium">Paramoebidium</tp:taxon-name-part> <tp:taxon-name-part taxon-name-part-type="species" reg="hamatum">hamatum</tp:taxon-name-part></tp:taxon-name></italic> from <tp:taxon-name><tp:taxon-name-part taxon-name-part-type="family">Baetidae</tp:taxon-name-part></tp:taxon-name> nymphs, overview of various thalli in different growth phases <bold>30</bold><italic><tp:taxon-name><tp:taxon-name-part taxon-name-part-type="genus" reg="Paramoebidium">Paramoebidium</tp:taxon-name-part> <tp:taxon-name-part taxon-name-part-type="species" reg="inflexum">inflexum</tp:taxon-name-part></tp:taxon-name></italic> from <tp:taxon-name><tp:taxon-name-part taxon-name-part-type="family">Nemouridae</tp:taxon-name-part></tp:taxon-name> nymphs, thallus overview. Scale bars: 50 μm (<bold>26, 29, 30</bold>), 100 μm (<bold>27</bold>), 25 μm (<bold>28</bold>).</p></caption><graphic xmlns:xlink="http://www.w3.org/1999/xlink" xlink:href="mycokeys-67-055-g006.jpg" position="float" orientation="portrait" xlink:type="simple" id="oo_414544.jpg"><uri content-type="original_file" xlink:type="simple">https://binary.pensoft.net/fig/414544</uri></graphic></fig></tp:treatment-sec><ref-list><ref id="B7"><mixed-citation xmlns:xlink="http://www.w3.org/1999/xlink" xlink:type="simple"><person-group><name name-style="western"><surname>Dang</surname><given-names>S</given-names></name><name name-style="western"><surname>Lichtwardt</surname><given-names>RW</given-names></name></person-group> (<year>1979</year>) <article-title>Fine structure of <italic><tp:taxon-name><tp:taxon-name-part taxon-name-part-type="genus">Paramoebidium</tp:taxon-name-part></tp:taxon-name></italic> (<tp:taxon-name>Trichomycetes</tp:taxon-name>) and a new species with virus-like particles.</article-title><source>American Journal of Botany</source><volume>66</volume>: <fpage>1093</fpage>–<lpage>1104</lpage>. <ext-link xlink:type="simple" ext-link-type="doi" xlink:href="10.1002/j.1537-2197.1979.tb06327.x">https://doi.org/10.1002/j.1537-2197.1979.tb06327.x</ext-link></mixed-citation></ref><ref id="B22"><mixed-citation xmlns:xlink="http://www.w3.org/1999/xlink" xlink:type="simple"><person-group><name name-style="western"><surname>Lichtwardt</surname><given-names>RW</given-names></name></person-group> (<year>1984</year>) <article-title>Species of <tp:taxon-name><tp:taxon-name-part taxon-name-part-type="order">Harpellales</tp:taxon-name-part></tp:taxon-name> living within the guts of aquatic <tp:taxon-name><tp:taxon-name-part taxon-name-part-type="order">Diptera</tp:taxon-name-part></tp:taxon-name> larvae.</article-title><source>Mycotaxon</source><volume>19</volume>: <fpage>529</fpage>–<lpage>550</lpage>.</mixed-citation></ref><ref id="B44"><mixed-citation xmlns:xlink="http://www.w3.org/1999/xlink" xlink:type="simple"><person-group><name name-style="western"><surname>Nelder</surname><given-names>MP</given-names></name><name name-style="western"><surname>McCreadie</surname><given-names>JW</given-names></name><name name-style="western"><surname>Kachvoryan</surname><given-names>EA</given-names></name></person-group> (<year>2005</year>) Do gut symbiotes reflect the endemism of their host back flies (<tp:taxon-name><tp:taxon-name-part taxon-name-part-type="order">Diptera</tp:taxon-name-part></tp:taxon-name>: <tp:taxon-name><tp:taxon-name-part taxon-name-part-type="family">Simuliidae</tp:taxon-name-part></tp:taxon-name>) in the Caucasus of Armenia? Journal of Biogeography 32: 1333−1341. <ext-link xlink:type="simple" ext-link-type="doi" xlink:href="10.1111/j.1365-2699.2005.01291.x">https://doi.org/10.1111/j.1365-2699.2005.01291.x</ext-link></mixed-citation></ref><ref id="B52"><mixed-citation xmlns:xlink="http://www.w3.org/1999/xlink" xlink:type="simple"><person-group><name name-style="western"><surname>Strongman</surname><given-names>DB</given-names></name><name name-style="western"><surname>White</surname><given-names>MM</given-names></name></person-group> (<year>2008</year>) <article-title><tp:taxon-name>Trichomycetes</tp:taxon-name> from lentic and lotic aquatic habitats in Ontario, Canada.</article-title><source>Botany</source><volume>86</volume>: <fpage>1449</fpage>–<lpage>1466</lpage>. <ext-link xlink:type="simple" ext-link-type="doi" xlink:href="10.1139/B08-107">https://doi.org/10.1139/B08-107</ext-link></mixed-citation></ref><ref id="B62"><mixed-citation xmlns:xlink="http://www.w3.org/1999/xlink" xlink:type="simple"><person-group><name name-style="western"><surname>Valle</surname><given-names>LG</given-names></name></person-group> (<year>2014b</year>) <article-title>Validation of the trichomycete <italic><tp:taxon-name><tp:taxon-name-part taxon-name-part-type="genus">Paramoebidium</tp:taxon-name-part> <tp:taxon-name-part taxon-name-part-type="species">chattoni</tp:taxon-name-part></tp:taxon-name></italic> (<tp:taxon-name><tp:taxon-name-part taxon-name-part-type="order">Amoebidiales</tp:taxon-name-part></tp:taxon-name>, <tp:taxon-name><tp:taxon-name-part taxon-name-part-type="class">Mesomycetozoea</tp:taxon-name-part></tp:taxon-name>), a common and cosmopolitan black fly endosymbiont.</article-title><source>Mycologia</source><volume>106</volume>: <fpage>573</fpage>–<lpage>579</lpage>. <ext-link xlink:type="simple" ext-link-type="doi" xlink:href="10.3852/13-303">https://doi.org/10.3852/13-303</ext-link></mixed-citation></ref><ref id="B68"><mixed-citation xmlns:xlink="http://www.w3.org/1999/xlink" xlink:type="simple"><person-group><name name-style="western"><surname>Valle</surname><given-names>LG</given-names></name><name name-style="western"><surname>Rossi</surname><given-names>W</given-names></name><name name-style="western"><surname>Santamaria</surname><given-names>S</given-names></name></person-group> (<year>2014</year>) <article-title><italic><tp:taxon-name><tp:taxon-name-part taxon-name-part-type="genus">Orphella</tp:taxon-name-part> <tp:taxon-name-part taxon-name-part-type="species">intropus</tp:taxon-name-part></tp:taxon-name></italic> (<tp:taxon-name><tp:taxon-name-part taxon-name-part-type="subdivision">Kickxellomycotina</tp:taxon-name-part></tp:taxon-name>), a new insect endosymbiont with an unusual perforating holdfast system and other trichomycetes from Italy.</article-title><source>Mycologia</source><volume>106</volume>: <fpage>589</fpage>–<lpage>606</lpage>. <ext-link xlink:type="simple" ext-link-type="doi" xlink:href="10.3852/13-349">https://doi.org/10.3852/13-349</ext-link></mixed-citation></ref></ref-list></tp:taxon-treatment>
