# Supplementary material for: First record of Harpellales, Orphellales (Kickxellomycotina) and Amoebidiales (Mesomycetozoea) from Bulgaria, including a new species of Glotzia
Source: MycoKeys. 2020 May 27;67:55–80. doi: 10.3897/mycokeys.67.52055 (PMC7270078; doi:10.3897/mycokeys.67.52055)
Supplement: XML Treatment for Paramoebidium inflexum [file mycokeys.67.52055-treatment18.xml]

<!DOCTYPE tp:taxon-treatment
  PUBLIC "-//TaxonX//DTD Taxonomic Treatment Publishing DTD v0 20100105//EN" "tax-treatment-NSO.dtd">
<tp:taxon-treatment xmlns:tp="http://www.plazi.org/taxpub"><tp:treatment-meta><kwd-group><label>Taxon classification</label><kwd><named-content xmlns:xlink="http://www.w3.org/1999/xlink" content-type="kingdom">Fungi</named-content></kwd><kwd><named-content xmlns:xlink="http://www.w3.org/1999/xlink" content-type="order">Amoebidiales</named-content></kwd><kwd><named-content xmlns:xlink="http://www.w3.org/1999/xlink" content-type="family">Legeriomycetaceae</named-content></kwd></kwd-group><mixed-citation publication-type="journal"><person-group><name><surname>Valle</surname><given-names>Laia Guàrdia</given-names></name><name><surname>Stoianova</surname><given-names>Desislava</given-names></name></person-group><article-title>First record of <tp:taxon-name><tp:taxon-name-part taxon-name-part-type="order">Harpellales</tp:taxon-name-part></tp:taxon-name>, <tp:taxon-name><tp:taxon-name-part taxon-name-part-type="order">Orphellales</tp:taxon-name-part></tp:taxon-name> (<tp:taxon-name><tp:taxon-name-part taxon-name-part-type="subdivision">Kickxellomycotina</tp:taxon-name-part></tp:taxon-name>) and <tp:taxon-name><tp:taxon-name-part taxon-name-part-type="order">Amoebidiales</tp:taxon-name-part></tp:taxon-name> (<tp:taxon-name><tp:taxon-name-part taxon-name-part-type="class">Mesomycetozoea</tp:taxon-name-part></tp:taxon-name>) from Bulgaria, including a new species of <italic><tp:taxon-name><tp:taxon-name-part taxon-name-part-type="genus" reg="Glotzia">Glotzia</tp:taxon-name-part></tp:taxon-name></italic></article-title><source>MycoKeys</source><day>27</day><month>5</month><year>2020</year><volume>67</volume><fpage>55</fpage><lpage>80</lpage><pub-id pub-id-type="doi">10.3897/mycokeys.67.52055</pub-id></mixed-citation></tp:treatment-meta><tp:nomenclature><tp:taxon-name><object-id xmlns:xlink="http://www.w3.org/1999/xlink" content-type="arpha" xlink:type="simple">3B0176BE-26ED-55C5-94A8-BB92E340FF75</object-id>
              <tp:taxon-name-part taxon-name-part-type="genus" reg="Paramoebidium">Paramoebidium</tp:taxon-name-part>
              <tp:taxon-name-part taxon-name-part-type="species" reg="inflexum">inflexum</tp:taxon-name-part>
            </tp:taxon-name><tp:taxon-authority>Léger &amp; Duboscq, 1929</tp:taxon-authority><xref ref-type="fig" rid="F6">Fig. 30</xref></tp:nomenclature><tp:treatment-sec sec-type="material" id="SECID0EO4BG"><title>Specimens examined.</title><p>Site 4: slide BUL–4–6.</p></tp:treatment-sec><tp:treatment-sec sec-type="notes" id="SECID0ET4BG"><title>Notes.</title><p>Species observed attached to the hindgut lining of <italic><tp:taxon-name><tp:taxon-name-part taxon-name-part-type="genus" reg="Protonemura">Protonemura</tp:taxon-name-part> <tp:taxon-name-part taxon-name-part-type="species" reg="montana">montana</tp:taxon-name-part></tp:taxon-name></italic>, measuring 280–340 × 40–60 µm in our collections. This species was described from France, associated with <italic><tp:taxon-name><tp:taxon-name-part taxon-name-part-type="genus" reg="Nemoura">Nemoura</tp:taxon-name-part> <tp:taxon-name-part taxon-name-part-type="species" reg="variegata">variegata</tp:taxon-name-part></tp:taxon-name></italic> nymphs, in the stonefly family <tp:taxon-name><tp:taxon-name-part taxon-name-part-type="family">Nemouridae</tp:taxon-name-part></tp:taxon-name>. The species has three different thallial morphologies (<xref ref-type="bibr" rid="B17">Léger and Duboscq 1929b</xref>, <xref ref-type="bibr" rid="B9">Duboscq et al. 1948</xref>). Subsequent to the revision of the species by <xref ref-type="bibr" rid="B9">Duboscq et al. (1948)</xref>, this endobiont was not reported again, until now, probably because of the thallus variability and, thus, relatively difficult identification. We only saw one of the thallial morphologies described for the species, this being the stouter and shorter thallus type. The other two morphological types show longer and incurved thalli, one type being wider than the other (<xref ref-type="bibr" rid="B9">Duboscq et al. 1948</xref>). Neither was observed in our collections.</p><fig id="F6" position="float" orientation="portrait"><object-id xmlns:xlink="http://www.w3.org/1999/xlink" content-type="doi" xlink:type="simple">10.3897/mycokeys.67.52055.figures26-30</object-id><object-id xmlns:xlink="http://www.w3.org/1999/xlink" content-type="arpha" xlink:type="simple">81434172-4688-5763-B8FF-6807516250FC</object-id><label>Figures 26–30.</label><caption><p>Various species of <tp:taxon-name><tp:taxon-name-part taxon-name-part-type="order">Amoebidiales</tp:taxon-name-part></tp:taxon-name>. <bold>26</bold><italic><tp:taxon-name><tp:taxon-name-part taxon-name-part-type="genus" reg="Paramoebidium">Paramoebidium</tp:taxon-name-part> <tp:taxon-name-part taxon-name-part-type="species" reg="angulatum">angulatum</tp:taxon-name-part></tp:taxon-name></italic> from <tp:taxon-name><tp:taxon-name-part taxon-name-part-type="family">Nemouridae</tp:taxon-name-part></tp:taxon-name> nymphs, thalli overview with typical angular shape at the upper section <bold>27</bold><italic><tp:taxon-name><tp:taxon-name-part taxon-name-part-type="genus" reg="Paramoebidium">Paramoebidium</tp:taxon-name-part> <tp:taxon-name-part taxon-name-part-type="species" reg="chattoni">chattoni</tp:taxon-name-part></tp:taxon-name></italic> from <tp:taxon-name><tp:taxon-name-part taxon-name-part-type="family">Simuliidae</tp:taxon-name-part></tp:taxon-name> larva, overview, with thin filaments of <italic><tp:taxon-name><tp:taxon-name-part taxon-name-part-type="genus" reg="Simuliomyces">Simuliomyces</tp:taxon-name-part> <tp:taxon-name-part taxon-name-part-type="species" reg="microsporus">microsporus</tp:taxon-name-part></tp:taxon-name></italic><bold>28</bold><italic><tp:taxon-name><tp:taxon-name-part taxon-name-part-type="genus" reg="Paramoebidium">Paramoebidium</tp:taxon-name-part> <tp:taxon-name-part taxon-name-part-type="species" reg="curvum">curvum</tp:taxon-name-part></tp:taxon-name></italic> from <tp:taxon-name><tp:taxon-name-part taxon-name-part-type="family">Simuliidae</tp:taxon-name-part></tp:taxon-name> larva, overview <bold>29</bold><italic><tp:taxon-name><tp:taxon-name-part taxon-name-part-type="genus" reg="Paramoebidium">Paramoebidium</tp:taxon-name-part> <tp:taxon-name-part taxon-name-part-type="species" reg="hamatum">hamatum</tp:taxon-name-part></tp:taxon-name></italic> from <tp:taxon-name><tp:taxon-name-part taxon-name-part-type="family">Baetidae</tp:taxon-name-part></tp:taxon-name> nymphs, overview of various thalli in different growth phases <bold>30</bold><italic><tp:taxon-name><tp:taxon-name-part taxon-name-part-type="genus" reg="Paramoebidium">Paramoebidium</tp:taxon-name-part> <tp:taxon-name-part taxon-name-part-type="species" reg="inflexum">inflexum</tp:taxon-name-part></tp:taxon-name></italic> from <tp:taxon-name><tp:taxon-name-part taxon-name-part-type="family">Nemouridae</tp:taxon-name-part></tp:taxon-name> nymphs, thallus overview. Scale bars: 50 μm (<bold>26, 29, 30</bold>), 100 μm (<bold>27</bold>), 25 μm (<bold>28</bold>).</p></caption><graphic xmlns:xlink="http://www.w3.org/1999/xlink" xlink:href="mycokeys-67-055-g006.jpg" position="float" orientation="portrait" xlink:type="simple" id="oo_414544.jpg"><uri content-type="original_file" xlink:type="simple">https://binary.pensoft.net/fig/414544</uri></graphic></fig></tp:treatment-sec><ref-list><ref id="B17"><mixed-citation xmlns:xlink="http://www.w3.org/1999/xlink" xlink:type="simple"><person-group><name name-style="western"><surname>Léger</surname><given-names>L</given-names></name><name name-style="western"><surname>Duboscq</surname><given-names>O</given-names></name></person-group> (<year>1929b</year>) <article-title>L’évolution des <italic><tp:taxon-name><tp:taxon-name-part taxon-name-part-type="genus">Paramoebidium</tp:taxon-name-part></tp:taxon-name></italic>, nouveau genre d’Eccrinides, parasite des larves aquatiques d’Insectes.</article-title><source>Comptes Rendus de l’Académie des Sciences, Paris</source><volume>189</volume>: <fpage>75</fpage>–<lpage>77</lpage>.</mixed-citation></ref><ref id="B9"><mixed-citation xmlns:xlink="http://www.w3.org/1999/xlink" xlink:type="simple"><person-group><name name-style="western"><surname>Duboscq</surname><given-names>O</given-names></name><name name-style="western"><surname>Léger</surname><given-names>L</given-names></name><name name-style="western"><surname>Tuzet</surname><given-names>O</given-names></name></person-group> (<year>1948</year>) <article-title>Contribution à la connaissance des Eccrinides: les Trichomycètes.</article-title><source>Archives de Zoologie Expérimentale et Générale</source><volume>86</volume>: <fpage>29</fpage>–<lpage>144</lpage>.</mixed-citation></ref></ref-list></tp:taxon-treatment>
